# Supplementary material for: Head Start Immunity: Characterizing the Early Protection of C Strain Vaccine Against Subsequent Classical Swine Fever Virus Infection
Source: Front Immunol. 2019 Jul 23;10:1584. doi: 10.3389/fimmu.2019.01584 (PMC6663987; doi:10.3389/fimmu.2019.01584)
Supplement: Supplementary file 1 [file Table_1.xlsx]

## Sheet: Sheet1
Supplemenatry Table 1: Genes differentially expressed 5 days post vaccination.
SEQ_ID	FC ([IM] vs [Mock])	Log FC ([IM] vs [Mock])	FC (abs) ([IM] vs [Mock])	Regulation ([IM] vs [Mock])	ACCESSION	Column2	Gene Name		Summary Text Mining and Blast
IFIT2101200005502	5.87233	2.55393	5.87233	up	XM_003129659	IFIT2_IFIT2	IFIT2		IFIT2
PKIA101200002478	5.18252	2.37365	5.18252	up	XM_003133585	PKIA	PKIA		PKIA
LOC100525120101200015278	4.90758	2.29501	4.90758	up	XM_003127281	LOC100525120_HGF	LOC100525120		HGF
LOC100520542101200008022	4.56885	2.19183	4.56885	up	XM_003128256	LOC100520542	LOC100520542		ANO5
IRG6101200002092	4.51912	2.17604	4.51912	up	XM_001925163	IRG6_IRG6	IRG6		RSAD2
LOC100153124101200002817	4.2135	2.07502	4.2135	up	XM_001926813	LOC100153124	LOC100153124		ADAM7
LOC100157954101200002763	4.13824	2.04902	4.13824	up	XM_003121438	LOC100157954_ADAM7	LOC100157954		ADAM7
LOC100154771101200003692	3.78094	1.91874	3.78094	up	XM_001926280	LOC100154771_RAB27B	LOC100154771		RAB27B
LOC100155178101200010993	3.71178	1.89211	3.71178	up	XM_001924315	LOC100155178	LOC100155178		KIAA1107
LOC100520366101200008823	3.58637	1.84253	3.58637	up	XM_003121422	LOC100520366	LOC100520366		LOC100520366
LOC100517648101200010298	3.52253	1.81661	3.52253	up	XM_003128226	LOC100517648	LOC100517648		TMEM178A
IFIT1101200005536	3.50048	1.80755	3.50048	up	NM_001007518	IFIT1	IFIT1		IFIT1
LOC100156791101200002963	3.47366	1.79646	3.47366	up	XM_001929628	LOC100156791	LOC100156791		EPB41L4B
LOC100514619101200006944	3.44681	1.78526	3.44681	up	XM_003125721	LOC100514619	LOC100514619		C1H14ORF37
LOC100157555101200004427	3.4292	1.77787	3.4292	up	XM_001925575	LOC100157555	LOC100157555		TDRD1
LOC100153471101200004211	3.42089	1.77437	3.42089	up	XM_003126379	LOC100153471	LOC100153471		RPGRIP1
LOC100515695101200019582	3.28236	1.71473	3.28236	up	XM_003128204	LOC100515695	LOC100515695		GALNTL5
LOC100525523101200012980	3.22535	1.68946	3.22535	up	XM_003125308	IFI44_IFI44	IFI44		IFI44
LOC100518433101200013058	3.20087	1.67846	3.20087	up	XM_003129793	LOC100518433	LOC100518433		TTC39A
LOC100519954101200010446	3.18997	1.67354	3.18997	up	XM_003124667	LOC100519954	LOC100519954		WDR35
PLN101200002487	3.18415	1.67091	3.18415	up	XM_003127222	PLN_PLN	PLN		PLN
HOOK1101200013027	3.17952	1.66881	3.17952	up	XM_003126364	HOOK1_HOOK1	HOOK1		HOOK1
KCNJ1101200015133	3.14085	1.65115	3.14085	up	NM_213903	KCNJ1_KCNJ1	KCNJ1		KCNJ1
LOC100515231101200015556	3.09855	1.63159	3.09855	up	XM_003126705	LOC100515231	LOC100515231		LOC102159540
MX1101200002336	3.0831	1.62438	3.0831	up	XM_003129753	MX1_MX1	MX1		MX1
LOC100157025101200004533	3.03624	1.60229	3.03624	up	XM_001926490	LOC100157025_SFR1	LOC100157025		SFR1
IFIT5101200003762	3.02484	1.59686	3.02484	up	NM_001123127	IFIT5	IFIT5		IFIT5
LOC100525337101200010066	3.02435	1.59663	3.02435	up	XM_003121885	CTNNA2_CTNNA2	CTNNA2		CTNNA2
LOC100519264101200015200	2.9699	1.57041	2.9699	up	XM_003129798	LOC100519264	LOC100519264		LOC100519264
ssc_let_7a_1	2.95334	1.56235	2.95334	up	XM_001929424	ssc-let-7a-1_ssc-let-7a-1	ssc-let-7a-1		0
LOC100519969101200015445	2.94154	1.55657	2.94154	up	XM_003127331	LOC100519969	LOC100519969		HMCN1
LOC100520459101200017689	2.93435	1.55304	2.93435	up	XM_003125353	LOC100520459	LOC100520459		DTX3L
PLCL1101200018608	2.91346	1.54273	2.91346	up	XM_003130226	PLCL1	PLCL1		PLCL1
LOC100521142101200015263	2.88472	1.52843	2.88472	up	XM_003123971	LOC100521142	LOC100521142		CROT
LOC100520075101200010902	2.87951	1.52582	2.87951	up	XM_003125506	LOC100520075	LOC100520075		PDE4DIP
DDX58101200002079	2.84538	1.50862	2.84538	up	NM_213920	DDX58_DDX58	DDX58		DDX58
ZNF527101200012167	2.83865	1.5052	2.83865	up	MI0008213	ZNF527	ZNF527		ZNF527
LOC100515230101200015362	2.81456	1.49291	2.81456	up	XM_003126643	LOC100515230	LOC100515230		DNM3
LOC100157542101200003088	2.81264	1.49193	2.81264	up	XM_001928669	LOC100157542	LOC100157542		LOC100157542
LOC100522963101200019822	2.80729	1.48918	2.80729	up	XM_003133258	LOC100522963	LOC100522963		KIAA0895
LOC100521972101200012207	2.80374	1.48735	2.80374	up	XM_003126992	LOC100521972_ZNF546	LOC100521972		ZNF546
MUM1L1101200020312	2.79101	1.48078	2.79101	up	XM_003129043	MUM1L1	MUM1L1		MUML1
LOC100516210101200014379	2.75234	1.46066	2.75234	up	XM_003121462	LOC100516210	LOC100516210		CCSER1
SDR16C5101200001853	2.7348	1.45143	2.7348	up	NM_001206457	SDR16C5_SDR16C5	SDR16C5		SDR16C5
LOC100519347101200020147	2.70086	1.43342	2.70086	up	XM_003132065	LOC100519347_MAGEH1	LOC100519347		MAGEH1
LOC100512011101200016051	2.69224	1.42881	2.69224	up	XM_003127370	LOC100512011	LOC100512011		POZ
DPYS101200003359	2.68729	1.42615	2.68729	up	XM_001928100	DPYS_DPYS	DPYS		DPYS
LOC100513078101200010277	2.68322	1.42397	2.68322	up	XM_003130052	LOC100513078	LOC100513078		DYNC2LI1
PKR101200002593	2.68122	1.42289	2.68122	up	XM_003123872	PKR	PKR		EIF2AK2
IFIT3101200001928	2.6721	1.41798	2.6721	up	NM_213766	IFIT3_IFIT3	IFIT3		IFIT3
DDX60101200004794	2.65186	1.40701	2.65186	up	XM_003123832	DDX60	DDX60		DDX60
BHLHB9101200020296	2.63017	1.39516	2.63017	up	XM_001925972	BHLHB9_BHLHB9	BHLHB9		BHLHB9
LOC100157285101200004063	2.61345	1.38595	2.61345	up	XM_001924895	LOC100157285	LOC100157285		LOC100157285
KBTBD3101200014878	2.60554	1.38158	2.60554	up	NM_001005351	KBTBD3_KBTBD3	KBTBD3		KBTBD3
LOC100524679101200011593	2.58302	1.36906	2.58302	up	XM_003126865	LOC100524679	LOC100524679		LOC100524679
LOC100513257101200020368	2.58009	1.36742	2.58009	up	XM_003123477	AKAP17B_AKAP17B	AKAP17B		AKAP1
LOC100157244101200003657	2.5763	1.3653	2.5763	up	XM_001926448	LOC100157244	LOC100157244		DDX60
RNASEL101200000568	2.57536	1.36477	2.57536	up	XM_001929198	RNASEL	RNASEL		RNASEL
LOC100511665101200019226	2.57534	1.36477	2.57534	up	XM_003134328	LOC100511665	LOC100511665		MSR1
LOC100517031101200010927	2.56756	1.3604	2.56756	up	XM_003124729	LOC100517031_BCL2L15	LOC100517031		BCL2L15
LOC100157732101200005753	2.56549	1.35924	2.56549	up	XM_001927023	LOC100157732	LOC100157732		PGBD1
RIOK2101200008915	2.56096	1.35669	2.56096	up	XM_003134148	RIOK2_RIOK2	RIOK2		RIOK2
EFCAB7101200013015	2.525	1.33628	2.525	up	XM_003122698	EFCAB7_EFCAB7	EFCAB7		EFCAB7
LOC100525993101200012160	2.52233	1.33475	2.52233	up	XM_003122934	LOC100525993	LOC100525993		ZFP879
LOC100522959101200019024	2.50305	1.32369	2.50305	up	XM_003132744	LOC100522959_GAPT	LOC100522959		GAPT
LOC100519704101200008883	2.49818	1.32088	2.49818	up	XM_003122973	LOC100519704_MBLAC2	LOC100519704		MBLAC2
ACOXL101200009908	2.49436	1.31867	2.49436	up	NM_214033	ACOXL	ACOXL		ACOXL
LOC100151810101200003260	2.4909	1.31667	2.4909	up	XM_001925703	LOC100151810	LOC100151810		EPHA7
SNX16101200004196	2.48863	1.31535	2.48863	up	NM_001129966	SNX16_SNX16	SNX16		SNX16
LOC100516179101200008136	2.48619	1.31394	2.48619	up	XM_003127605	LOC100516179	LOC100516179		LOC100516179
VLDLR101200001896	2.48578	1.3137	2.48578	up	XM_001924789	VLDLR_VLDLR	VLDLR		VLDLR
LOC100526061101200014235	2.48333	1.31227	2.48333	up	XM_003123338	LOC100526061	LOC100526061		IL15
LOC100518230101200020195	2.48118	1.31102	2.48118	up	XM_003127990	LOC100518230	LOC100518230		PJA1
MRC1101200015782	2.47993	1.3103	2.47993	up	XM_003123461	MRC1	MRC1		MRC1
LOC100523763101200020255	2.47589	1.30795	2.47589	up	XM_003132017	CHM_CHM	CHM		CHM
LOC100155322101200004343	2.46702	1.30277	2.46702	up	XM_001927366	LOC100155322	LOC100155322		ZNF391
LOC100518699101200018943	2.46646	1.30244	2.46646	up	XM_003123634	LOC100518699	LOC100518699		EGFLAM
LOC100512102101200011374	2.42775	1.27962	2.42775	up	XM_003133537	LOC100512102	LOC100512102		MYO1A
LOC100155818101200013672	2.42533	1.27818	2.42533	up	XM_001929033	LOC100155818_CHRM5	LOC100155818		CHRM5
LOC100514124101200015238	2.41966	1.2748	2.41966	up	XM_003131002	LOC100514124	LOC100514124		ANKMY2
CXCL11101200001064	2.41763	1.27359	2.41763	up	NM_001110430	CXCL11_CXCL11	CXCL11		CXCL11
CEP55101200005296	2.41252	1.27054	2.41252	up	XM_001927509	CEP55_CEP55	CEP55		CEP55
LOC100518095101200017828	2.41129	1.26981	2.41129	up	XM_003134830	LOC100518095	LOC100518095		MX1
LOC100521620101200010693	2.4036	1.2652	2.4036	up	XM_003133412	LOC100521620_ADHFE1	LOC100521620		ADHFE1
LOC100513765101200019054	2.39939	1.26267	2.39939	up	XM_003134987	ADAMTS6_ADAMTS6	ADAMTS6		ADAMTS6
LOC100157701101200003745	2.39694	1.2612	2.39694	up	XM_001928467	OSGIN2_OSGIN2	OSGIN2		OSGIN2
PPAT101200014084	2.39022	1.25715	2.39022	up	NM_001044572	PPAT	PPAT		PPAT
IL15101200002664	2.38905	1.25644	2.38905	up	NM_001164859	IL15_IL15	IL15		IL15
LOC100522784101200007894	2.3866	1.25496	2.3866	up	XM_003131608	LOC100522784	LOC100522784		LOC100522784
LOC100516694101200016907	2.37617	1.24864	2.37617	up	XM_003127247	LOC100516694	LOC100516694		LOC100627793
LOC100520166101200020567	2.36812	1.24374	2.36812	up	XM_003130832	LOC100520166	LOC100520166		LOC100520166
LOC100523516101200018307	2.36564	1.24223	2.36564	up	XM_003132308	LOC100523516_NXPH2	LOC100523516		NXPH2
ALDH18A1101200004727	2.36534	1.24205	2.36534	up	XM_001929173	ALDH18A1_ALDH18A1	ALDH18A1		ALDH18A1
ISG15101200001042	2.34549	1.22989	2.34549	up	NM_001146128	ISG15_ISG15	ISG15		ISG15
LOC100511730101200020053	2.34302	1.22837	2.34302	up	XM_003121482	LOC100511730	LOC100511730		RPGR
LOC100511106101200018365	2.33673	1.22449	2.33673	up	XM_001927441	LOC100511106	LOC100511106		GPM6A
LOC100518927101200016025	2.33134	1.22116	2.33134	up	XM_003127125	LOC100518927	LOC100518927		LOC100518927
EXPH5101200014893	2.33123	1.22109	2.33123	up	XM_003130517	EXPH5_EXPH5	EXPH5		EXPH5
LOC100522405101200018956	2.32078	1.21461	2.32078	up	XM_003128010	PLCXD3	PLCXD3		PLCXD3
USP18101200002101	2.31569	1.21144	2.31569	up	NM_001044553	USP18_USP18	USP18		USP18
GPR75101200001951	2.30725	1.20617	2.30725	up	NM_214274	GPR75_GPR75	GPR75		GPR75
PPARGC_1101200002238	2.29926	1.20117	2.29926	up	NM_001044569	NA	NA		PPARGC1B
LOC100525619101200018969	2.29532	1.19869	2.29532	up	XM_003129412	LOC100525619	LOC100525619		ZNF131
LOC100519778101200011747	2.29426	1.19803	2.29426	up	XM_003126197	LOC100519778	LOC100519778		ALDH1L2
LOC100514833101200010660	2.28876	1.19456	2.28876	up	XM_003127925	LOC100514833	LOC100514833		RAD54B
ZNF239101200018173	2.28741	1.19371	2.28741	up	MI0002451	ZNF239	ZNF239		ZNF239
DHX58101200001890	2.28505	1.19223	2.28505	up	NM_001190232	DHX58_DHX58	DHX58		DHX58
LOC100514823101200008665	2.2827	1.19074	2.2827	up	XM_003125865	LOC100514823_NLRP3	LOC100514823		NLRP3
LOC100513217101200014183	2.28	1.18903	2.28	up	XM_003128691	LOC100513217	LOC100513217		FRAS1
LOC100512577101200020315	2.27916	1.1885	2.27916	up	XM_003131148	LOC100512577	LOC100512577		ARMCX5
LOC100520674101200011690	2.27871	1.18821	2.27871	up	XM_003126602	KIF21A	KIF21A		KIF21A
CEP78101200007081	2.2744	1.18548	2.2744	up	NM_001199889	CEP78	CEP78		CEP78
LOC100154135101200005600	2.27008	1.18274	2.27008	up	XM_001928793	LOC100154135	LOC100154135		CENPQ
MX2101200000474	2.26728	1.18096	2.26728	up	XM_003129754	MX2	MX2		MX2
LOC100514829101200009742	2.2472	1.16813	2.2472	up	XM_003127169	LOC100514829	LOC100514829		CLUAP1
LOC100522672101200010968	2.24652	1.16769	2.24652	up	XM_003121510	LOC100522672	LOC100522672		AMY2
LOC100525652101200014610	2.2386	1.1626	2.2386	up	XM_003135179	LOC100525652	LOC100525652		LOC100738424
LOC100153054101200007160	2.23772	1.16203	2.23772	up	XM_003121748	LOC100153054	LOC100153054		GRIN3A
PTPRO101200011538	2.23544	1.16056	2.23544	up	XM_003126835	PTPRO_PTPRO	PTPRO		PTPRO
PAM101200008909	2.2321	1.1584	2.2321	up	XM_003121261	PAM	PAM		PAM
LOC100525258101200018469	2.22529	1.15399	2.22529	up	XM_003127850	LOC100525258	LOC100525258		PLA2R1
LOC100518031101200015436	2.2238	1.15302	2.2238	up	XM_003127394	LOC100518031	LOC100518031		TRMT1L
LOC100512415101200012168	2.2237	1.15296	2.2237	up	XM_003122157	ZNF850	ZNF850		ZNF850
LOC100520389101200013292	2.2137	1.14646	2.2137	up	XM_003124598	LOC100520389	LOC100520389		LOC100520389
LOC100515786101200014254	2.20364	1.13989	2.20364	up	XM_003135454	LOC100515786	LOC100515786		SCLT1
LOC100518171101200007072	2.19911	1.13692	2.19911	up	XM_003126712	LOC100518171_NMRK1	LOC100518171		NMRK1
MCM8101200004704	2.19707	1.13558	2.19707	up	XM_003134863	MCM8_MCM8	MCM8		MCM8
LOC100515032101200012458	2.19081	1.13146	2.19081	up	XM_003123419	LOC100515032	LOC100515032		ZNF432
LOC100520642101200017791	2.17877	1.12351	2.17877	up	XM_003135164	LOC100520642	LOC100520642		CHODL
LOC100519272101200016718	2.17844	1.1233	2.17844	up	XM_003132234	LOC100519272_DHX40	LOC100519272		DHX40
LOC100519793101200015444	2.17122	1.11851	2.17122	up	XM_003129587	LOC100519793	LOC100519793		HMCN1
LOC100512959101200010220	2.17054	1.11806	2.17054	up	XM_003131908	LOC100512959	LOC100512959		CCDC88A
LOC100516350101200006752	2.16311	1.1131	2.16311	up	XM_003121187	LOC100516350	LOC100516350		FMN1
LOC100155489101200007152	2.15857	1.11008	2.15857	up	XM_003121111	LOC100155489_INVS	LOC100155489		INVS
GOLGA3101200004391	2.15795	1.10966	2.15795	up	NM_001195779	GOLGA3_GOLGA3	GOLGA3		GOLGA3
LOC100154239101200004988	2.15748	1.10935	2.15748	up	XM_001927219	LOC100154239	LOC100154239		WDR89
LOC100525495101200019695	2.15724	1.10918	2.15724	up	XM_003121811	LOC100525495	LOC100525495		BPGM
LOC100513149101200011021	2.156	1.10836	2.156	up	XM_003130557	LOC100513149	LOC100513149		ODF2L
PAM101200008911	2.154	1.10702	2.154	up	XM_003121719	PAM	PAM		PAM
PAM101200008912	2.15378	1.10687	2.15378	up	XM_003135273	PAM	PAM		PAM
EPCAM101200002693	2.15371	1.10682	2.15371	up	XM_003126932	EPCAM_TACSTD1	EPCAM		EPCAM
LOC100523981101200014284	2.15365	1.10678	2.15365	up	XM_003127207	LOC100523981	LOC100523981		PDE5A
LOC100513570101200018583	2.15025	1.1045	2.15025	up	XM_003121898	LOC100513570	LOC100513570		ASNSD1
LOC100156697101200005443	2.1397	1.09741	2.1397	up	XM_001924267	LOC100156697	LOC100156697		GDPGP1
PAM101200008910	2.13789	1.09619	2.13789	up	XM_003121563	PAM_PAM	PAM		PAM
LOC100525802101200007040	2.13474	1.09406	2.13474	up	XM_003125438	LOC100525802	LOC100525802		KANK1
LOC100511833101200016050	2.13468	1.09402	2.13468	up	XM_003129499	LOC100511833_KBTBD7	LOC100511833		KBTBD7
FDXACB1101200014909	2.12397	1.08676	2.12397	up	NM_213830	FDXACB1_FDXACB1	FDXACB1		FDXACB1
LOC100518211101200015824	2.11457	1.08037	2.11457	up	XM_003122967	LOC100518211	LOC100518211		PRTFDC1
CCDC46101200016325	2.11344	1.07959	2.11344	up	NM_001128456	CEP112_CEP112	CEP112		CEP112
LOC100524030101200013668	2.11181	1.07848	2.11181	up	XM_003123794	LOC100524030	LOC100524030		LOC100524030
ALDH1L2101200004133	2.10143	1.07137	2.10143	up	XM_003126395	ALDH1L2_ALDH1L2	ALDH1L2		ALDH1L2
LOC100518083101200014386	2.10123	1.07124	2.10123	up	XM_003133345	LOC100518083_HERC5	LOC100518083		HERC5
PARP9101200017685	2.09905	1.06974	2.09905	up	XM_003125443	PARP9_PARP9	PARP9		PARP9
LOC100153625101200007259	2.09388	1.06618	2.09388	up	XM_003128184	LOC100153625	LOC100153625		PDCL
ABCA5101200016312	2.09316	1.06568	2.09316	up	XM_003131259	ABCA5	ABCA5		ABCA5
LOC100526134101200016403	2.09131	1.06441	2.09131	up	XM_003124403	LOC100526134	LOC100526134		CCDC43
LOC100520557101200010691	2.09113	1.06428	2.09113	up	XM_003129726	LOC100520557_PREX2	LOC100520557		PREX2
LOC100516637101200015626	2.08923	1.06297	2.08923	up	XM_003125901	LOC100516637	LOC100516637		TFB2M
PTPRO101200011537	2.088	1.06213	2.088	up	NM_001001546	PTPRO_PTPRO	PTPRO		PTPRO
XM_003121367	2.08258	1.05837	2.08258	up	XM_003121888				0
LOC100511051101200019169	2.07749	1.05484	2.07749	up	XM_001924730	LOC100511051_FAM114A2	LOC100511051		FAM114A2
LOC100513116101200018478	2.07701	1.05451	2.07701	up	XM_003123089	LOC100513116	LOC100513116		GCG
LOC100514901101200011553	2.07559	1.05352	2.07559	up	XM_003127804	LOC100514901_BCL2L14	LOC100514901		BCL2L14
LOC100520106101200017916	2.06508	1.0462	2.06508	up	XM_003134256	LOC100520106_CCDC62	LOC100520106		CCDC62
LOC100520889101200008432	2.06133	1.04358	2.06133	up	XM_003131459	LOC100520889	LOC100520889		ZNF709
LOC100522909101200006277	2.05934	1.04218	2.05934	up	XM_003129474	LOC100522909	LOC100522909		ADGB
LOC100511239101200007364	2.0578	1.0411	2.0578	up	XM_003135381	LOC100511239	LOC100511239		SETX
LOC100516823101200015627	2.05615	1.03995	2.05615	up	XM_003134546	LOC100516823_CNST	LOC100516823		CNST
LOC100524603101200007176	2.05394	1.03839	2.05394	up	XM_003123332	LOC100524603	LOC100524603		ZNF462
LOC100513078101200010278	2.05318	1.03786	2.05318	up	XM_003130176	LOC100513078	LOC100513078		DYNC2LI1
LOC100516543101200008595	2.05077	1.03617	2.05077	up	XM_003134991	LOC100516543_HAUS8	LOC100516543		HAUS8
LOC100516653101200006259	2.04937	1.03518	2.04937	up	XM_003129784	LOC100516653_CCDC170	LOC100516653		CCDC170
LOC100152915101200004941	2.04362	1.03113	2.04362	up	XM_001927719	RIMKLB_RIMKLB	RIMKLB		RIMKLB
LOC100522787101200008249	2.0432	1.03083	2.0432	up	XM_003131731	LOC100522787	LOC100522787		LOC100522787
LOC100521431101200008434	2.04057	1.02897	2.04057	up	XM_003131728	LOC100521431	LOC100521431		ZNF791
LOC100520506101200015383	2.03936	1.02812	2.03936	up	XM_003122015	TNN	TNN		TNN
SLC24A4101200013755	2.03726	1.02663	2.03726	up	XM_001925300	SLC24A4_SLC24A4	SLC24A4		SLC24A4
LOC100525058101200014103	2.03446	1.02465	2.03446	up	XM_003129485	LOC100525058	LOC100525058		LOC482166
MGPD101200018459	2.03423	1.02448	2.03423	up	XM_003125312	MGPD	MGPD		GPD2
ANKRD22101200005369	2.03266	1.02337	2.03266	up	XM_003123791	ANKRD22_ANKRD22	ANKRD22		ANKRD22
LOC100521205101200014144	2.03263	1.02335	2.03263	up	XM_003135212	LOC100521205	LOC100521205		THAP6
LOC100525849101200006893	2.02963	1.02121	2.02963	up	XM_003135126	LOC100525849_TRAPPC6B	LOC100525849		TRAPPC6B
LOC100517940101200011153	2.02756	1.01975	2.02756	up	XM_003123491	LOC100517940	LOC100517940		LOC100517940
SORCS1101200003057	2.02224	1.01595	2.02224	up	XM_001927758	SORCS1_SORCS1	SORCS1		SORCS1
TTC21B101200018493	2.01977	1.01419	2.01977	up	NM_001134358	TTC21B_TTC21B	TTC21B		TTC21B
MAOA101200000050	2.01668	1.01198	2.01668	up	XM_003129296	MAOA_MAOA	MAOA		MAOA
LOC100156606101200003908	2.01266	1.0091	2.01266	up	XM_001927979	LOC100156606_PAK1IP1	LOC100156606		PAK1IP1
RAD51AP1101200011642	2.01105	1.00795	2.01105	up	XM_001928118	RAD51AP1	RAD51AP1		RAD51AP1
LOC100523467101200017413	2.00763	1.00549	2.00763	up	XM_003124251	LOC100523467	LOC100523467		IRAK2
LOC100512943101200020540	2.00329	1.00237	2.00329	up	XM_003128632	LOC100512943	LOC100512943		LOC100512943
LOC100526191101200018910	2.00009	1.00006	2.00009	up	XM_003133862	LOC100526191_TARS	LOC100526191		TARS
LOC100152415101200004066	2.00002	1.00001	2.00002	up	XM_003130904	LOC100152415	LOC100152415		SPG20
LOC100520071101200009550	-2.00205	-1.00148	2.00205	down	XM_003125351	LOC100520071	LOC100520071		ITGAX
LOC100524666101200008107	-2.00285	-1.00206	2.00285	down	XM_003123985	LOC100524666_FAM108A1	LOC100524666		ABHD17A
LOC100518606101200010181	-2.00622	-1.00448	2.00622	down	XM_003127397	LOC100518606_SERTAD2	LOC100518606		SERTAD2
BCL9101200005346	-2.00774	-1.00557	2.00774	down	XM_003125110	BCL9_BCL9	BCL9		BCL9
LOC100520677101200012411	-2.01085	-1.00781	2.01085	down	XM_003127190	LOC100520677	LOC100520677		FCRN
LOC100511551101200008330	-2.01442	-1.01036	2.01442	down	XM_003122942	LOC100511551	LOC100511551		S1PR2
LOC100520726101200009073	-2.01454	-1.01045	2.01454	down	XM_003121545	EGR1_EGR1	EGR1		EGR1
LOC100512637101200019376	-2.0183	-1.01314	2.0183	down	XM_003128866	LOC100512637_SNRPN	LOC100512637		SNRPB
LOC100517144101200008220	-2.02473	-1.01773	2.02473	down	XM_003122768	LOC100517144_ALKBH7	LOC100517144		ALKBH7
LOC100511725101200019502	-2.02621	-1.01878	2.02621	down	XM_003133234	LOC100511725	LOC100511725		PIGT
LOC100512486101200015676	-2.02671	-1.01914	2.02671	down	XM_003127437	LOC100512486	LOC100512486		SLC35D2
LOC100519715101200012405	-2.02936	-1.02102	2.02936	down	XM_003126007	LOC100519715_AKT1S1	LOC100519715		AKT1S1
SELPLG101200000692	-2.03099	-1.02219	2.03099	down	NM_001122990	SELPLG_SELPLG	SELPLG		SELPLG
LOC100519949101200009840	-2.03161	-1.02263	2.03161	down	XM_003123501	LOC100519949	LOC100519949		SRRM2
ACOT8101200005651	-2.03293	-1.02356	2.03293	down	XM_003132281	ACOT8_ACOT8	ACOT8		ACOT8
LOC100152775101200004047	-2.03428	-1.02452	2.03428	down	XM_001925122	LOC100152775	LOC100152775		C7H6ORF136
LOC100152506101200005067	-2.03453	-1.02469	2.03453	down	XM_003135536	LOC100152506	LOC100152506		LOC102998156
LOC100511352101200018279	-2.03632	-1.02596	2.03632	down	XM_003134521	LOC100511352	LOC100511352		LOC100511352
LOC100134955101200000779	-2.03903	-1.02788	2.03903	down	XM_003130614	FAM213B_FAM213B	FAM213B		FAM213B
LOC100518959101200009836	-2.04057	-1.02897	2.04057	down	XM_003122009	LOC100518959_ATP6V0C	LOC100518959		ATP6V0C
PLD4101200013819	-2.04146	-1.0296	2.04146	down	XM_003132377	PLD4	PLD4		PLD4
LOC100514844101200012176	-2.04213	-1.03008	2.04213	down	XM_003131231	LOC100514844_YIF1B	LOC100514844		YIF1B
LOC100153176101200005796	-2.04657	-1.03321	2.04657	down	XM_001928881	LOC100153176	LOC100153176		SFRP5
LOC100517328101200008221	-2.04891	-1.03485	2.04891	down	XM_003133021	LOC100517328_SLC25A41	LOC100517328		CLPP
GHR101200002528	-2.04912	-1.035	2.04912	down	NM_001128442	GHR_GHR	GHR		GHR
LOC100515771101200008282	-2.05119	-1.03646	2.05119	down	XM_003134141	LOC100515771_TMEM205	LOC100515771		TMEM205
LOC100511242101200007568	-2.05433	-1.03867	2.05433	down	XM_003122872	LOC100511242	LOC100511242		TMEM134
KIAA0247101200004361	-2.05552	-1.03951	2.05552	down	XM_001925070	KIAA0247_KIAA0247	KIAA0247		KIAA0247
HMGA1101200001661	-2.05828	-1.04144	2.05828	down	XM_003125858	HMGA1_HMGA1	HMGA1		HMGA1
LOC100157428101200004274	-2.05884	-1.04183	2.05884	down	XM_001924256	LOC100157428	LOC100157428		PER2
ADM5101200000621	-2.06196	-1.04402	2.06196	down	NM_001123072	ADM5_ADM5	ADM5		ADM5
LOC100521064101200007610	-2.06381	-1.04531	2.06381	down	XM_003126486	LOC100521064_YIF1A	LOC100521064		YIF1A
LOC100522333101200014091	-2.06506	-1.04618	2.06506	down	XM_003135118	LOC100522333	LOC100522333		LOC100739598
LOC100152325101200006051	-2.06571	-1.04664	2.06571	down	XM_001926179	LOC100152325_CHCHD10	LOC100152325		CHCHD10
LOC100153222101200002843	-2.06604	-1.04687	2.06604	down	XM_001928310	LOC100153222	LOC100153222		TBCE
LOC100521063101200007539	-2.07493	-1.05307	2.07493	down	XM_003126139	LOC100521063	LOC100521063		C2H11ORF24
LOC100153571101200004949	-2.07956	-1.05628	2.07956	down	XM_001925364	LOC100153571	LOC100153571		FAM120C
DNASE2101200002470	-2.08021	-1.05673	2.08021	down	XM_001929365	DNASE2_DNASE2	DNASE2		DNASE2
LOC100524258101200011765	-2.08283	-1.05855	2.08283	down	XM_003123588	LOC100524258	LOC100524258		NEPHRIN
LOC100522602101200008627	-2.08342	-1.05895	2.08342	down	XM_003123442	LOC100522602	LOC100522602		C2H19ORF60
RETN101200002059	-2.08475	-1.05987	2.08475	down	XM_001928356	RETN_RETN	RETN		RETN
LOC100521028101200014653	-2.08535	-1.06029	2.08535	down	XM_003133105	LOC100521028	LOC100521028		IL18BP
LOC100514958101200010758	-2.08681	-1.0613	2.08681	down	XM_003122613	LOC100514958_SLAMF8	LOC100514958		SLAMF8
LOC100523794101200012709	-2.08777	-1.06196	2.08777	down	XM_003124613	LOC100523794_MFAP2	LOC100523794		MFAP2
LOC100151937101200003765	-2.08804	-1.06215	2.08804	down	NM_001098595	LOC100151937	LOC100151937		SYS1
LOC100519815101200007282	-2.08831	-1.06233	2.08831	down	XM_003122707	LOC100519815	LOC100519815		TOR2A
LOC100513513101200020229	-2.09612	-1.06772	2.09612	down	XM_003124157	LOC100513513	LOC100513513		SLC16A2
LOC100154918101200003948	-2.09788	-1.06893	2.09788	down	XM_001925061	LOC100154918	LOC100154918		CRE-HIS-71
LOC100522924101200009566	-2.1032	-1.07259	2.1032	down	XM_003135417	LOC100522924_VKORC1	LOC100522924		VKORC1
OGFOD2101200005435	-2.10484	-1.07371	2.10484	down	XM_003121172	OGFOD2_OGFOD2	OGFOD2		OGFOD2
LOC100512791101200013180	-2.10486	-1.07372	2.10486	down	XM_003124924	LOC100512791	LOC100512791		ZNF418
LOC100525614101200018361	-2.10767	-1.07565	2.10767	down	XM_003128018	LOC100525614	LOC100525614		LOC100525614
LOC100513092101200012373	-2.10985	-1.07714	2.10985	down	XM_003131701	LOC100513092	LOC100513092		NOSIP
LOC100511836101200017200	-2.11347	-1.07962	2.11347	down	XM_003130993	LOC100511836	LOC100511836		TMEM42
LOC100522775101200020093	-2.11451	-1.08032	2.11451	down	XM_003129536	LOC100522775	LOC100522775		NDUFB11
LOC100511875101200010542	-2.11667	-1.0818	2.11667	down	XM_003126352	LOC100511875	LOC100511875		EXOSC4
MAVS101200000487	-2.11687	-1.08193	2.11687	down	XM_003127149	MAVS_MAVS	MAVS		MAVS
LOC100151927101200003907	-2.12556	-1.08784	2.12556	down	XM_001928938	LOC100151927_PFDN5	LOC100151927		PFDN5
MIF101200000418	-2.12751	-1.08917	2.12751	down	XM_003128686	MIF_MIF	MIF		MIF
LOC100157317101200002927	-2.13013	-1.09094	2.13013	down	XM_001926563	LOC100157317	LOC100157317		DHX37
DNASE1L1101200000291	-2.13114	-1.09163	2.13114	down	XM_003127132	DNASE1L1	DNASE1L1		DNASE1L1
LOC100514487101200016634	-2.13842	-1.09655	2.13842	down	XM_003125394	LOC100514487	LOC100514487		MRPL27
LOC100515526101200008212	-2.13896	-1.09691	2.13896	down	XM_003129247	LOC100515526	LOC100515526		PTPRS
LOC100518302101200009685	-2.14154	-1.09865	2.14154	down	XM_003132864	LOC100518302_LITAF	LOC100518302		LITAF
IGFBP6101200000626	-2.14155	-1.09866	2.14155	down	XM_001928671	IGFBP6_IGFBP6	IGFBP6		IGFBP6
LOC100520193101200011046	-2.14327	-1.09981	2.14327	down	XM_003126721	LOC100520193_LDOC1L	LOC100520193		LDOC1L
KRTCAP2101200001707	-2.14395	-1.10027	2.14395	down	NM_001044624	KRTCAP2_KRTCAP2	KRTCAP2		KRTCAP2
LOC100522924101200009567	-2.14844	-1.10329	2.14844	down	XM_003122854	LOC100522924_VKORC1	LOC100522924		VKORC1
LOC100513029101200014685	-2.15103	-1.10503	2.15103	down	XM_003133876	LOC100513029	LOC100513029		FAM168A
LOC100515861101200017393	-2.15454	-1.10738	2.15454	down	XM_003124218	LOC100515861	LOC100515861		EDEM1
SNRPA101200000427	-2.15509	-1.10775	2.15509	down	XM_001926776	SNRPA_SNRPA	SNRPA		SNRPA
GZMM101200001257	-2.15548	-1.10801	2.15548	down	XM_003135380	GZMM	GZMM		GZMM
LOC100515397101200014632	-2.15709	-1.10909	2.15709	down	XM_003131297	LOC100515397	LOC100515397		LOC100737531
LOC100523444101200012845	-2.15966	-1.1108	2.15966	down	XM_003132426	LOC100523444	LOC100523444		EYA3
LOC100523496101200012350	-2.16038	-1.11129	2.16038	down	XM_003128231	LOC100523496	LOC100523496		HSD17B14
LOC100512787101200012510	-2.16086	-1.11161	2.16086	down	XM_003124078	LOC100512787	LOC100512787		UBE2S
LOC100518227101200019480	-2.16211	-1.11244	2.16211	down	XM_003125675	LOC100518227_MAFB	LOC100518227		MAFB
P14ARF101200002011	-2.16284	-1.11293	2.16284	down	XM_003121817	P14ARF_CDKN2A	P14ARF		CDKN2A
LOC100517874101200007328	-2.16626	-1.1152	2.16626	down	XM_003121907	LOC100517874	LOC100517874		PTGES
LOC100513897101200006572	-2.17096	-1.11834	2.17096	down	XM_003129185	LOC100513897	LOC100513897		LOC102165488
LOC100511409101200017093	-2.17623	-1.12183	2.17623	down	XM_003131628	LOC100511409	LOC100511409		GRAP
LOC100521093101200012141	-2.17713	-1.12243	2.17713	down	XM_003132960	LOC100521093	LOC100521093		ETV2
LOC100156985101200004253	-2.17767	-1.12278	2.17767	down	XM_001924518	LOC100156985_POLR2L	LOC100156985		POLR2L
LOC100511875101200010541	-2.19137	-1.13183	2.19137	down	XM_003125790	LOC100511875	LOC100511875		EXOSC4
LOC100524812101200012638	-2.19274	-1.13273	2.19274	down	XM_003128474	LOC100524812_AGTRAP	LOC100524812		AGTRAP
LOC100517450101200007194	-2.19479	-1.13408	2.19479	down	XM_003127986	LOC100517450_POLE3	LOC100517450		POLE3
LOC100157377101200003373	-2.19557	-1.13459	2.19557	down	XM_001926599	LOC100157377	LOC100157377		EDARADD
LOC100511241101200007494	-2.19566	-1.13465	2.19566	down	XM_003122252	LOC100511241	LOC100511241		RNA
LOC100523600101200010747	-2.19736	-1.13577	2.19736	down	XM_003121553	LOC100523600_PCP4L1	LOC100523600		PCP4L1
LOC100511961101200017142	-2.19872	-1.13667	2.19872	down	XM_003132327	LOC100511961	LOC100511961		CMTM7
LOC100520115101200019207	-2.2002	-1.13764	2.2002	down	XM_003122054	LOC100520115_NDUFS6	LOC100520115		NDUFS6
Hsp27101200000149	-2.20279	-1.13933	2.20279	down	NM_001004027	HSP27_HSPB1	HSP27		HSPB1
LOC100156022101200003670	-2.20743	-1.14237	2.20743	down	XM_001927222	LOC100156022_CITED2	LOC100156022		CITED2
LOC100514763101200010422	-2.20745	-1.14238	2.20745	down	XM_003128600	LOC100514763_PTRHD1	LOC100514763		PTRHD1
LOC100510910101200012437	-2.20831	-1.14294	2.20831	down	XM_001925477	LOC100510910	LOC100510910		C6H19ORF81
LOC100517064101200019397	-2.21081	-1.14457	2.21081	down	XM_003130069	LOC100517064	LOC100517064		SRXN1
LOC100522859101200009082	-2.21367	-1.14644	2.21367	down	XM_003132423	LOC100522859	LOC100522859		ECSCR
LOC100511298101200020110	-2.21515	-1.1474	2.21515	down	XM_003134733	LOC100511298_TFE3	LOC100511298		TFE3
LOC100524812101200012639	-2.21755	-1.14897	2.21755	down	XM_003128847	LOC100524812_AGTRAP	LOC100524812		AGTRAP
LY6G6F101200001836	-2.21785	-1.14916	2.21785	down	XM_003121122	LY6G6F	LY6G6F		LY6G6F
LOC100152229101200003439	-2.22306	-1.15254	2.22306	down	XM_001925050	LOC100152229	LOC100152229		MRPL43
FLT3LG101200012377	-2.22376	-1.153	2.22376	down	XM_003135106	FLT3LG	FLT3LG		FLT3LG
ALOX5AP101200001437	-2.22646	-1.15475	2.22646	down	XM_001925970	ALOX5AP_ALOX5AP	ALOX5AP		ALOX5AP
LOC100518956101200008608	-2.22675	-1.15494	2.22675	down	XM_003134156	LOC100518956_CCDC124	LOC100518956		CCDC124
LOC100516220101200016430	-2.22684	-1.155	2.22684	down	XM_003122046	LOC100516220	LOC100516220		MEOX1
TGFB1101200002290	-2.23518	-1.16039	2.23518	down	XM_003123917	TGFB1	TGFB1		TGFB1
LOC100155947101200006011	-2.25089	-1.1705	2.25089	down	XM_001924727	LOC100155947_DERL3	LOC100155947		DERL3
NPG4101200002138	-2.25643	-1.17404	2.25643	down	XM_003128027	NPG4	NPG4		NPG4
LOC100520852101200014651	-2.25731	-1.1746	2.25731	down	XM_003125094	LOC100520852	LOC100520852		NUMA1
LOC100520235101200009010	-2.25807	-1.17509	2.25807	down	XM_003134033	LOC100520235	LOC100520235		PDLIM4
LOC100511639101200012505	-2.25902	-1.1757	2.25902	down	XM_003126881	LOC100511639	LOC100511639		LOC100511639
MRPL52101200001659	-2.26548	-1.17981	2.26548	down	XM_003126217	MRPL52_MRPL52	MRPL52		MRPL52
RPUSD3101200017406	-2.27094	-1.18329	2.27094	down	XM_001928786	RPUSD3	RPUSD3		RPUSD3
PR39101200002723	-2.29101	-1.19598	2.29101	down	XM_001924581	PR39	PR39		PR39
LOC100153487101200005973	-2.2923	-1.19679	2.2923	down	XM_001925439	LOC100153487	LOC100153487		DNPH1
LOC100521514101200016248	-2.29711	-1.19982	2.29711	down	XM_003121915	LOC100521514_GALK1	LOC100521514		GALK1
LOC100523423101200008099	-2.3025	-1.2032	2.3025	down	XM_003129090	LOC100523423	LOC100523423		LOC100523423
SEPX1101200000518	-2.30611	-1.20546	2.30611	down	NM_214322	SEPX1	SEPX1		MSRB1
LOC100517036101200012322	-2.30713	-1.2061	2.30713	down	XM_003125533	PRKD2_PRKD2	PRKD2		PRKD2
LOC100157492101200019459	-2.31239	-1.20938	2.31239	down	XM_001924710	LOC100157492_SCAND1	LOC100157492		SCAND1
LOC100158075101200005162	-2.31961	-1.21388	2.31961	down	XM_001925162	LOC100158075	LOC100158075		LOC100158075
LOC100518961101200010035	-2.32187	-1.21529	2.32187	down	XM_003122361	LOC100518961	LOC100518961		LOC100620143
LOC100515346101200018801	-2.32322	-1.21613	2.32322	down	XM_003133071	CXCR7_CXCR7	CXCR7		ACKR3
RHOG101200000971	-2.32415	-1.2167	2.32415	down	XM_003127575	RHOG	RHOG		RHOG
LOC100523870101200018960	-2.32541	-1.21748	2.32541	down	XM_003127638	LOC100523870	LOC100523870		LOC100523870
LOC100517619101200019592	-2.33603	-1.22406	2.33603	down	XM_003135295	LOC100517619	LOC100517619		TMEM176B
LOC100152322101200004789	-2.33618	-1.22415	2.33618	down	XM_001928327	LOC100152322_C9ORF16	LOC100152322		C1H9ORF16
LOC100522775101200020092	-2.34738	-1.23105	2.34738	down	XM_003128969	LOC100522775_NDUFB11	LOC100522775		NDUFB11
LOC100155846101200004161	-2.35157	-1.23362	2.35157	down	XM_003134191	LOC100155846	LOC100155846		TMEM261
LOC100517948101200012395	-2.3551	-1.23579	2.3551	down	XM_003126311	LOC100517948	LOC100517948		RRAS
LOC100511673101200020112	-2.35665	-1.23674	2.35665	down	XM_003134929	LOC100511673	LOC100511673		PRAF2
FUCT1101200007944	-2.35831	-1.23775	2.35831	down	XM_003126570	FUCT1	FUCT1		FUCT1
LOC100518461101200006657	-2.35953	-1.2385	2.35953	down	XM_003124180	LOC100518461	LOC100518461		LOC100518461
LOC100154586101200003659	-2.35988	-1.23871	2.35988	down	XM_001925287	LOC100154586	LOC100154586		ALOX5
C1QTNF6101200001216	-2.36262	-1.24039	2.36262	down	XM_001924525	C1QTNF6_C1QTNF6	C1QTNF6		C1QTNF6
LOC100514222101200009884	-2.36317	-1.24072	2.36317	down	XM_003134989	LOC100514222	LOC100514222		C3H9ORF89
LOC100518811101200019735	-2.3638	-1.24111	2.3638	down	XM_003134362	LOC100518811_ATP6V1F	LOC100518811		ATP6V1F
LOC100520063101200008752	-2.38666	-1.25499	2.38666	down	XM_003123908	LOC100520063	LOC100520063		LTC4S
LOC100517619101200019593	-2.38904	-1.25643	2.38904	down	XM_003121791	LOC100517619_TMEM176B	LOC100517619		TMEM176B
LOC100511139101200013354	-2.39588	-1.26056	2.39588	down	XM_001928565	LOC100511139	LOC100511139		NRM
LOC100152160101200004389	-2.40128	-1.2638	2.40128	down	XM_001929117	LOC100152160	LOC100152160		LOC100061255
LOC100525640101200010007	-2.40178	-1.26411	2.40178	down	XM_003134275	LOC100525640_ANKRD39	LOC100525640		ANKRD39
CRTC2101200006080	-2.41285	-1.27074	2.41285	down	NM_001113047	CRTC2	CRTC2		CRTC2
LOC100513700101200019642	-2.42168	-1.27601	2.42168	down	XM_003123231	LOC100513700	LOC100513700		TMEM178B
LOC100512708101200009442	-2.4289	-1.2803	2.4289	down	XM_003135019	LOC100512708	LOC100512708		PVRIG
PBD_2101200002716	-2.43299	-1.28273	2.43299	down	XM_003126562	NA	NA		PBD2
LOC100154071101200005460	-2.43311	-1.2828	2.43311	down	XM_003135351	LOC100154071_HIST1H2AJ	LOC100154071		HIST1H2AJ
TNFRSF12A101200001225	-2.44492	-1.28979	2.44492	down	NM_213996	TNFRSF12A_TNFRSF12A	TNFRSF12A		TNFRSF12A
LOC100513616101200015745	-2.44527	-1.28999	2.44527	down	XM_003128868	LOC100513616	LOC100513616		TOPORS
LOC100523610101200012560	-2.46547	-1.30186	2.46547	down	XM_003123138	LOC100523610_UBE2J2	LOC100523610		UBE2J2
LOC100512070101200016409	-2.47061	-1.30487	2.47061	down	XM_003126106	LOC100512070_G6PC3	LOC100512070		G6PC3
LOC100517020101200007022	-2.47147	-1.30537	2.47147	down	XM_003122964	LOC100517020	LOC100517020		TMEM261
LOC100524239101200008104	-2.47822	-1.30931	2.47822	down	XM_003134491	LOC100524239	LOC100524239		LOC100524239
LOC100523423101200008100	-2.47852	-1.30948	2.47852	down	XM_003129343	LOC100523423	LOC100523423		ATP5D
LOC100153725101200004750	-2.47977	-1.31021	2.47977	down	XM_003135449	LOC100153725	LOC100153725		LOC103081210
LOC100515295101200007456	-2.48029	-1.31051	2.48029	down	XM_003125398	LOC100515295_C9ORF169	LOC100515295		C1H9ORF169
LOC100515437101200011843	-2.48122	-1.31105	2.48122	down	XM_003127241	LOC100515437	LOC100515437		TBC1D22A
LOC100525522101200012571	-2.489	-1.31556	2.489	down	XM_003125307	LOC100525522_SSU72	LOC100525522		SSU72
LOC100514408101200012309	-2.49373	-1.3183	2.49373	down	XM_003123416	LOC100514408	LOC100514408		AP2S1
LOC100516083101200012247	-2.49631	-1.3198	2.49631	down	XM_003133338	LOC100516083_ERF	LOC100516083		ERF
LOC100523973101200012848	-2.50474	-1.32466	2.50474	down	XM_003125706	LOC100523973	LOC100523973		PTAFR
MCT7101200002465	-2.51032	-1.32787	2.51032	down	XM_003122592	MCT7_MCT7	MCT7		MCT7
LOC100513424101200015679	-2.51315	-1.3295	2.51315	down	XM_003131223	LOC100513424	LOC100513424		SLC35D2
LOC100511860101200007571	-2.51901	-1.33286	2.51901	down	XM_003123543	LOC100511860_PTPRCAP	LOC100511860		PTPRCAP
NPG3101200000932	-2.52045	-1.33368	2.52045	down	XM_003127857	NPG3_NPG3	NPG3		PG-2
LOC100522549101200011359	-2.52077	-1.33387	2.52077	down	XM_003124894	LOC100522549	LOC100522549		SPRYD4
LOC100518242101200009756	-2.52099	-1.33399	2.52099	down	XM_003129582	LOC100518242	LOC100518242		HBQ1
LOC100519386101200016918	-2.53133	-1.3399	2.53133	down	XM_003128419	LOC100519386	LOC100519386		EMC6
LOC100513894101200019572	-2.53622	-1.34268	2.53622	down	XM_003128169	LOC100513894	LOC100513894		LOC100513894
LOC100518129101200012328	-2.53757	-1.34345	2.53757	down	XM_003130918	LOC100518129	LOC100518129		C5AR1
LOC100515635101200019858	-2.5608	-1.35659	2.5608	down	XM_003129511	CREB5	CREB5		CREB5
LOC100154939101200004618	-2.56265	-1.35764	2.56265	down	XM_001924469	LOC100154939	LOC100154939		LOC103020402
LOC100522150101200013374	-2.5634	-1.35806	2.5634	down	XM_003122851	LOC100522150	LOC100522150		LOC100522150
C7H14orf142101200001509	-2.56903	-1.36122	2.56903	down	XM_001926972	C7H14orf142_C14orf142	C7H14orf142		C7H14ORF142
PTGDS101200002502	-2.57148	-1.3626	2.57148	down	XM_003123628	PTGDS	PTGDS		PTGDS
MGMT101200005433	-2.57421	-1.36413	2.57421	down	XM_003123932	MGMT	MGMT		MGMT
LOC100517619101200019595	-2.5792	-1.36692	2.5792	down	XM_003135517	LOC100517619	LOC100517619		TMEM176B
LOC100520753101200013963	-2.58242	-1.36872	2.58242	down	XM_003125958	LOC100520753_CH242-305H5.1	LOC100520753		CD68
LOC100511066101200007849	-2.59235	-1.37426	2.59235	down	XM_001927938	LOC100511066	LOC100511066		LPXN
LOC100523906101200012150	-2.59394	-1.37514	2.59394	down	XM_003122508	LOC100523906_ALKBH6	LOC100523906		ALKBH6
LOC100514398101200009811	-2.59694	-1.37681	2.59694	down	XM_003122202	LOC100514398	LOC100514398		NME3
LOC100525445101200020469	-2.597	-1.37685	2.597	down	XM_003126941	LOC100525445_LDOC1	LOC100525445		LOC100525445
LOC100155243101200005799	-2.6024	-1.37984	2.6024	down	XM_003125666	LOC100155243_OR10J1	LOC100155243		OR10J1
LOC100523959101200009572	-2.6031	-1.38023	2.6031	down	XM_003122437	LOC100523959	LOC100523959		ORAI3
PXMP4101200004340	-2.6139	-1.3862	2.6139	down	XM_003125938	PXMP4	PXMP4		PXMP4
LOC100523003101200012279	-2.61784	-1.38838	2.61784	down	XM_003126670	LOC100523003	LOC100523003		ETHE1
LOC100510968101200013433	-2.6234	-1.39144	2.6234	down	XM_003126454	LOC100510968	LOC100510968		LOC100510968
LOC100514099101200010282	-2.62743	-1.39365	2.62743	down	XM_003127974	LOC100514099	LOC100514099		ZFP36L2
LOC100525821101200013275	-2.64379	-1.40261	2.64379	down	XM_003130856	LOC100525821	LOC100525821		HIST1H3E
LOC100154181101200004184	-2.65043	-1.40622	2.65043	down	XM_001924191	LOC100154181_HIST2H2AB	LOC100154181		HIST2H2AB
LOC100511639101200012504	-2.65871	-1.41073	2.65871	down	XM_003126809	LOC100511639	LOC100511639		LOC100511639
LOC100512827101200008337	-2.66566	-1.41449	2.66566	down	XM_003132560	LOC100512827	LOC100512827		PIN1
LOC100525731101200007563	-2.66687	-1.41515	2.66687	down	XM_003124696	LOC100525731	LOC100525731		LOC100739508
LOC100522057101200007291	-2.66963	-1.41664	2.66963	down	XM_003129732	LOC100522057	LOC100522057		DPM2
LOC100520493101200011749	-2.69129	-1.4283	2.69129	down	XM_003133719	LOC100520493	LOC100520493		LOC100520493
PG_2101200001088	-2.71729	-1.44217	2.71729	down	XM_003133091	NA	NA		PGRMC2
HN1101200000408	-2.7175	-1.44228	2.7175	down	XM_003133811	HN1_HN1	HN1		HN1
LOC100518018101200012194	-2.72574	-1.44665	2.72574	down	XM_003125084	LOC100518018	LOC100518018		MRPS12
LOC100524745101200011874	-2.7293	-1.44853	2.7293	down	XM_003128449	LOC100524745_TRAPPC2L	LOC100524745		TRAPPC2L
PTGES101200000290	-2.73422	-1.45113	2.73422	down	NM_001143694	PTGES_PTGES	PTGES		PTGES
LOC100154511101200004891	-2.745	-1.4568	2.745	down	XM_001928518	LOC100154511	LOC100154511		HIST1H3E
LOC100517619101200019594	-2.74629	-1.45748	2.74629	down	XM_003121879	LOC100517619	LOC100517619		TMEM176B
LOC100523959101200009574	-2.74766	-1.4582	2.74766	down	XM_003123058	LOC100523959	LOC100523959		ORAI3
LOC100513008101200010081	-2.75791	-1.46358	2.75791	down	XM_003128200	LOC100513008	LOC100513008		MRPL53
LOC100156528101200004074	-2.75858	-1.46392	2.75858	down	XM_001925715	LOC100156528	LOC100156528		LOC682330
LOC100523959101200009573	-2.77694	-1.4735	2.77694	down	XM_003122785	LOC100523959	LOC100523959		ORAI3
LOC100511639101200012503	-2.78242	-1.47634	2.78242	down	XM_003126172	LOC100511639	LOC100511639		LOC100511639
LOC100524745101200011875	-2.78928	-1.47989	2.78928	down	XM_003128754	LOC100524745_TRAPPC2L	LOC100524745		TRAPPC2L
CYBA101200002541	-2.80165	-1.48628	2.80165	down	NM_001097458	CYBA	CYBA		CYBA
LOC100525168101200012156	-2.80538	-1.4882	2.80538	down	XM_003122098	LOC100525168	LOC100525168		ALKBH6
LOC100521082101200009910	-2.81603	-1.49366	2.81603	down	XM_003132534	LOC100521082	LOC100521082		LOC100521082
LOC100154855101200005087	-2.8181	-1.49473	2.8181	down	XM_001926593	LOC100154855	LOC100154855		KCNE1
LOC100518410101200007389	-2.84352	-1.50768	2.84352	down	XM_003127324	LOC100518410_MRPS2	LOC100518410		MRPS2
LOC100521945101200007545	-2.8727	-1.52241	2.8727	down	XM_003130017	LOC100521945	LOC100521945		NDUFS8
LOC100513591101200010280	-2.88304	-1.52759	2.88304	down	XM_003125324	LOC100513591_ZFP36L2	LOC100513591		ZFP36L2
LOC100522482101200009080	-2.88714	-1.52964	2.88714	down	XM_003124315	LOC100522482_MZB1	LOC100522482		MZB1
LOC100515705101200007659	-2.8995	-1.5358	2.8995	down	XM_003130245	LOC100515705_ARL2	LOC100515705		ARL2
LOC100512395101200008119	-2.91519	-1.54359	2.91519	down	XM_003132093	LOC100512395	LOC100512395		MIDN
POLR2I101200001959	-2.92692	-1.54938	2.92692	down	XM_001925619	POLR2I_POLR2I	POLR2I		POLR2I
MTDH101200005788	-2.93089	-1.55134	2.93089	down	XM_003121123	MTDH	MTDH		MTDH
LOC100521521101200018129	-2.93246	-1.55211	2.93246	down	XM_003123972	LOC100521521	LOC100521521		LOC100521521
LOC100520304101200011099	-2.93486	-1.55329	2.93486	down	XM_003121544	DNAL4	DNAL4		DNAL4
LOC100156557101200005446	-2.95171	-1.56155	2.95171	down	XM_001927220	LOC100156557_HIST1H3E	LOC100156557		HIST1H3E
LOC100156177101200003456	-2.95417	-1.56275	2.95417	down	XM_001929487	LOC100156177	LOC100156177		LNX2
LOC100152160101200015960	-2.9714	-1.57114	2.9714	down	XM_001925274	LOC100152160	LOC100152160		LOC102441968
LOC100515576101200016902	-2.98187	-1.57622	2.98187	down	XM_003128641	LOC100515576_TAX1BP3	LOC100515576		TAX1BP3
WAP_1101200000995	-2.99324	-1.58171	2.99324	down	XM_003132856	NA	NA		WAP
LOC100511240101200007433	-3.0367	-1.60251	3.0367	down	XM_003121982	LOC100511240_PHPT1	LOC100511240		PHPT1
MGMT101200005430	-3.04409	-1.60601	3.04409	down	XM_003123801	MGMT_MGMT	MGMT		MGMT
LOC100522725101200007692	-3.0521	-1.6098	3.0521	down	XM_003127632	LOC100522725_COX8A	LOC100522725		COX8A
HYAL3101200002713	-3.06732	-1.61698	3.06732	down	NM_001123043	HYAL3_HYAL3	HYAL3		HYAL3
LOC494560101200012132	-3.06827	-1.61743	3.06827	down	XM_003129226	LOC494560	LOC494560		HSPB6
LTA101200002726	-3.07455	-1.62038	3.07455	down	XM_003131749	LTA	LTA		LTA
LOC494560101200012131	-3.09539	-1.63012	3.09539	down	XM_003129169	LOC494560	LOC494560		HSPB6
LOC100521945101200007544	-3.1178	-1.64053	3.1178	down	XM_003129469	LOC100521945	LOC100521945		NDUFS8
NPG1101200000931	-3.12051	-1.64178	3.12051	down	XM_003127577	NPG1_NPG3	NPG1		PG-2
LOC100515030101200012177	-3.12282	-1.64285	3.12282	down	XM_003123097	LOC100515030	LOC100515030		C6H19ORF33
ZFP36101200001548	-3.17242	-1.66558	3.17242	down	NM_001077217	ZFP36_-;ZFP36	ZFP36		ZFP36
BCAS4101200000864	-3.18697	-1.67219	3.18697	down	NM_001195326	BCAS4_BCAS4	BCAS4		BCAS4
ssc_mir_135_1	-3.21306	-1.68395	3.21306	down	XM_001924906	ssc-mir-135-1_ssc-mir-135-1	ssc-mir-135-1		0
LOC100512883101200007443	-3.25188	-1.70127	3.25188	down	XM_003129831	LOC100512883_TMEM141	LOC100512883		TMEM141
LOC100155535101200005962	-3.27721	-1.71247	3.27721	down	XM_001926162	LOC100155535	LOC100155535		DDT
LOC100514033101200008203	-3.46223	-1.7917	3.46223	down	XM_003129906	NDUFA11_NDUFA11	NDUFA11		NDUFA11
LOC100512054101200012506	-3.50069	-1.80764	3.50069	down	XM_003122673	LOC100512054	LOC100512054		LOC100511639
LOC100511784101200018369	-3.50582	-1.80975	3.50582	down	XM_003133378	LOC100511784	LOC100511784		LOC100626517
ATOX1101200001524	-3.51728	-1.81446	3.51728	down	XM_003124228	ATOX1_ATOX1	ATOX1		ATOX1
LOC100519316101200012473	-3.57964	-1.83981	3.57964	down	XM_003124107	LOC100519316	LOC100519316		MYADM
LOC100516223101200016767	-3.68728	-1.88256	3.68728	down	XM_003123104	LOC100516223	LOC100516223		CCL14
LOC100518170101200020441	-3.70813	-1.89069	3.70813	down	XM_003126423	LOC100518170_CH242-228L8.2;CH242-228L8.1	LOC100518170		LOC100521485
ssc_mir_125b_2	-3.80417	-1.92758	3.80417	down	XM_003132531	ssc-mir-125b-2	ssc-mir-125b-2		0
LOC100523933101200019421	-3.81816	-1.93288	3.81816	down	XM_003130884	LOC100523933	LOC100523933		DUSP15
LOC100514771101200012311	-3.8532	-1.94606	3.8532	down	XM_003130751	LOC100514771_TMEM160	LOC100514771		TMEM160
LOC100153065101200005910	-3.86666	-1.95109	3.86666	down	XM_003133353	LOC100153065_DPM3	LOC100153065		DPM3
LOC100515999101200008733	-4.03172	-2.0114	4.03172	down	XM_003128054	LOC100515999_SCGB3A1	LOC100515999		SCGB3A1
LOC100524918101200020104	-4.09232	-2.03292	4.09232	down	XM_003134585	LOC100524918	LOC100524918		NDUFB11
