# Supplementary material for: Head Start Immunity: Characterizing the Early Protection of C Strain Vaccine Against Subsequent Classical Swine Fever Virus Infection
Source: Front Immunol. 2019 Jul 23;10:1584. doi: 10.3389/fimmu.2019.01584 (PMC6663987; doi:10.3389/fimmu.2019.01584)
Supplement: Supplementary file 2 [file Table_2.xlsx]

## Sheet: Sheet1
Supplementary Table 2: Genes differentially expressed 8 days post vaccination (3 days post challenge)
SEQ_ID	FC ([IM] vs [Mock])	Log FC ([IM] vs [Mock])	FC (abs) ([IM] vs [Mock])	Regulation ([IM] vs [Mock])	ACCESSION	Column2	Gene Name	Summary Text Mining and Blast
NPG1101200000931	5.5319	2.46777	5.5319	up	XM_003127577	NPG1_NPG3	NPG1	NPG1
PG_2101200001088	3.90892	1.96677	3.90892	up	XM_003133091	NA	NA	PGRMC2
LOC100522642101200017180	3.56147	1.83247	3.56147	up	XM_003131676	LOC100522642_LYZL4	LOC100522642	LYZL4
TEX14101200016712	3.39011	1.76133	3.39011	up	NM_214199	TEX14	TEX14	TEX14
NPG3101200000932	3.22017	1.68713	3.22017	up	XM_003127857	NPG3_NPG3	NPG3	PG-2
LOC100524848101200008179	2.99738	1.5837	2.99738	up	XM_003121861	LOC100524848_LRG1	LOC100524848	LRG1
LOC100518119101200010506	2.90422	1.53815	2.90422	up	XM_003128886	LOC100518119	LOC100518119	LOC102158214
PCD1B101200000549	2.82937	1.50048	2.82937	up	XM_003131626	PCD1B_PCD1B	PCD1B	PCD1B
LOC100518658101200010509	2.73341	1.4507	2.73341	up	XM_003129927	LOC100518658	LOC100518658	LOC102157463
NPG4101200002138	2.61683	1.38782	2.61683	up	XM_003128027	NPG4	NPG4	NPG4
LOC100152249101200003468	2.44931	1.29238	2.44931	up	XM_001926577	LOC100152249	LOC100152249	LOC100739707
LOC100522081101200012908	2.39702	1.26124	2.39702	up	XM_003122317	LOC100522081	LOC100522081	LOC100522081
PCD1E101200000550	2.37894	1.25032	2.37894	up	XM_003132146	PCD1E_CD1E	PCD1E	PCD1E
LOC100522330101200013612	2.25797	1.17502	2.25797	up	XM_003121153	LOC100522330_SLC7A8	LOC100522330	SLC7A8
LOC100514211101200007579	2.24432	1.16628	2.24432	up	XM_003133390	LOC100514211	LOC100514211	LOC100514211
LOC100519407101200020444	2.1528	1.10621	2.1528	up	XM_003134207	LOC100519407	LOC100519407	ZNF449
LOC100518594101200007390	2.09118	1.06432	2.09118	up	XM_003124936	LOC100518594_C9ORF116	LOC100518594	C1H9ORF116
KCNIP1101200000224	2.03272	1.02341	2.03272	up	NM_213924	KCNIP1_KCNIP1	KCNIP1	KCNIP1
PR39101200002723	2.01714	1.01231	2.01714	up	XM_001924581	PR39	PR39	PR39
ODZ3101200018373	2.0015	1.00108	2.0015	up	XM_003134123	ODZ3	ODZ3	TENM3
LOC100515112101200019855	-2.01831	-1.01315	2.01831	down	XM_003127739	LOC100515112	LOC100515112	LOC100515112
LOC100523668101200011008	-2.02386	-1.01711	2.02386	down	XM_003122923	LOC100523668	LOC100523668	LOC100523668
LOC100521282101200014217	-2.03061	-1.02192	2.03061	down	XM_003126487	LOC100521282	LOC100521282	ARHGAP10
CXCL10101200000161	-2.037	-1.02644	2.037	down	NM_001097496	CXCL10_CXCL10	CXCL10	CXCL10
GBP2101200001047	-2.0528	-1.03759	2.0528	down	XM_003134088	GBP2_GBP2	GBP2	GBP2
LOC100519876101200018554	-2.05286	-1.03764	2.05286	down	XM_003121148	LOC100519876	LOC100519876	OSBPL6
MIC_2101200000813	-2.06582	-1.04671	2.06582	down	XM_003127014	NA	NA	MICALL1
GPR63101200003294	-2.08584	-1.06063	2.08584	down	NM_001110419	GPR63	GPR63	GPR63
LOC100525816101200011188	-2.10666	-1.07496	2.10666	down	XM_003129413	LOC100525816_RHEBL1	LOC100525816	RHEBL1
LEPREL1101200017635	-2.11635	-1.08158	2.11635	down	NM_001123132	LEPREL1_LEPREL1	LEPREL1	LEPREL1
HBEGF101200002573	-2.12304	-1.08613	2.12304	down	XM_001927288	HBEGF_HBEGF	HBEGF	HBEGF
DAAM2101200003768	-2.14791	-1.10293	2.14791	down	NM_213995	DAAM2	DAAM2	DAAM2
LOC100525861101200008908	-2.16062	-1.11145	2.16062	down	XM_003123928	LOC100525861	LOC100525861	SLCO4C1
LOC100511956101200016752	-2.17075	-1.1182	2.17075	down	XM_003131831	LOC100511956	LOC100511956	CA4
GPR87101200017537	-2.17171	-1.11883	2.17171	down	XM_003122165	GPR87_GPR87	GPR87	GPR87
LOC100157025101200004533	-2.17652	-1.12202	2.17652	down	XM_001926490	LOC100157025_SFR1	LOC100157025	SFR1
AFGF101200009107	-2.18045	-1.12462	2.18045	down	XM_003134655	AFGF_FGF1	AFGF	ACIDIC
LOC100154797101200005704	-2.18271	-1.12612	2.18271	down	XM_003128262	LOC100154797	LOC100154797	LHFP
KCNJ8101200011519	-2.19674	-1.13536	2.19674	down	XM_003125656	KCNJ8_KCNJ8	KCNJ8	KCNJ8
STC1101200000661	-2.2022	-1.13894	2.2022	down	NM_001097494	STC1_STC1	STC1	STC1
LOC100514820101200008067	-2.20272	-1.13929	2.20272	down	XM_003125329	PLEKHA7_PLEKHA7	PLEKHA7	PLEKHA7
LOC100510926101200016045	-2.20291	-1.13941	2.20291	down	XM_001925927	LOC100510926	LOC100510926	EPSTI1
LOC100155736101200006548	-2.22345	-1.1528	2.22345	down	XM_001928290	LOC100155736	LOC100155736	LIPG
LOC100517919101200019244	-2.23365	-1.1594	2.23365	down	XM_003132628	LOC100517919	LOC100517919	SH2D4A
PAPP_A101200004225	-2.23937	-1.16309	2.23937	down	XM_003122597	NA	NA	PAPPA1
LGALS4101200002256	-2.24073	-1.16397	2.24073	down	XM_003126170	LGALS4	LGALS4	LGALS4
LOC100153497101200003584	-2.246	-1.16736	2.246	down	XM_003125673	LOC100153497	LOC100153497	CHRDL1
LOC100155073101200006760	-2.25077	-1.17042	2.25077	down	XM_001924286	ADAMTS17	ADAMTS17	ADAMTS17
TRIM21101200001432	-2.25953	-1.17602	2.25953	down	XM_003131822	TRIM21_TRIM21	TRIM21	TRIM21
LOC100513814101200016212	-2.27334	-1.18482	2.27334	down	XM_003129240	LOC100513814	LOC100513814	RNF213
LOC100519087101200010243	-2.29325	-1.19739	2.29325	down	XM_003121961	LOC100519087	LOC100519087	NRXN1
LOC100520078101200012135	-2.29588	-1.19905	2.29588	down	XM_003126660	LOC100520078	LOC100520078	LOC102150892
AXL101200001031	-2.29678	-1.19962	2.29678	down	XM_003132295	AXL	AXL	AXL
LOC100517916101200017827	-2.29766	-1.20017	2.29766	down	XM_003131993	LOC100517916_FAM3B	LOC100517916	FAM3B
LOC100518095101200017828	-2.32699	-1.21847	2.32699	down	XM_003134830	LOC100518095	LOC100518095	MX1
ISG15101200001042	-2.3546	-1.23548	2.3546	down	NM_001146128	ISG15_ISG15	ISG15	ISG15
UBA7101200017263	-2.39107	-1.25765	2.39107	down	XM_001929498	UBA7_UBA7	UBA7	UBA7
LOC100523465101200016670	-2.40412	-1.26551	2.40412	down	XM_003123725	LOC100523465_TMEM100	LOC100523465	TMEM100
LOC100518083101200014386	-2.41775	-1.27366	2.41775	down	XM_003133345	LOC100518083_HERC5	LOC100518083	HERC5
LOC100513756101200017148	-2.42978	-1.28082	2.42978	down	XM_003132942	LOC100513756	LOC100513756	TRANK1
CD207101200001079	-2.46188	-1.29976	2.46188	down	NM_001001617	CD207_CD207	CD207	CD207
SPATA22101200001610	-2.47905	-1.30979	2.47905	down	XM_001927910	SPATA22_SPATA22	SPATA22	SPATA22
MX1101200002336	-2.48136	-1.31113	2.48136	down	XM_003129753	MX1_MX1	MX1	MX1
LOC100156210101200004752	-2.49911	-1.32141	2.49911	down	XM_001927429	LOC100156210	LOC100156210	ETV7
LOC100512710101200010275	-2.51046	-1.32795	2.51046	down	XM_003122260	LOC100512710	LOC100512710	PLEKHH2
S100A14101200001693	-2.5361	-1.34261	2.5361	down	XM_001927354	S100A14_S100A14	S100A14	S100A14
KRT4101200004527	-2.54459	-1.34743	2.54459	down	XM_003125691	KRT4_KRT4	KRT4	KRT4
LOC100517194101200017885	-2.55237	-1.35184	2.55237	down	XM_003132460	LOC100517194	LOC100517194	LOC100517194
LOC100525216101200010334	-2.57547	-1.36484	2.57547	down	XM_003132989	LOC100525216	LOC100525216	VIT
TDRD7101200003037	-2.59438	-1.37539	2.59438	down	NM_001123181	TDRD7_TDRD7	TDRD7	TDRD7
LOC100524557101200010331	-2.61049	-1.38432	2.61049	down	XM_003126155	VIT	VIT	VIT
CD109101200004740	-2.65717	-1.40989	2.65717	down	XM_003129098	CD109_CD109	CD109	CD109
LOC100526118101200013853	-2.66915	-1.41638	2.66915	down	XM_003134591	LOC100526118	LOC100526118	LOC100526118
PARP12101200019652	-2.70231	-1.43419	2.70231	down	XM_003123805	PARP12_PARP12	PARP12	PARP12
LOC100524557101200010332	-2.74823	-1.4585	2.74823	down	XM_003126156	LOC100524557	LOC100524557	VIT
LOC100516020101200012600	-2.77393	-1.47193	2.77393	down	XM_003133886	LOC100516020	LOC100516020	ACOT7
LOC100522056101200007204	-2.77959	-1.47487	2.77959	down	XM_003129593	LOC100522056	LOC100522056	TNC
LOC100513619101200016211	-2.84353	-1.50768	2.84353	down	XM_003130426	LOC100513619	LOC100513619	RNF213
TNFSF10101200000200	-2.84529	-1.50857	2.84529	down	NM_001123190	TNFSF10	TNFSF10	TNFSF8
LOC100513962101200019787	-2.87013	-1.52111	2.87013	down	XM_003132049	AASS_AASS	AASS	AASS
LOC100523731101200010326	-2.94469	-1.55812	2.94469	down	XM_003126150	LOC100523731_EIF2AK2	LOC100523731	PKR
IFIT3101200001928	-2.94663	-1.55906	2.94663	down	NM_213766	IFIT3_IFIT3	IFIT3	IFIT3
USP18101200002101	-3.02037	-1.59473	3.02037	down	NM_001044553	USP18_USP18	USP18	USP18
LOC100517940101200011153	-3.05832	-1.61274	3.05832	down	XM_003123491	LOC100517940	LOC100517940	LOC100517940
IL15101200002664	-3.0889	-1.62709	3.0889	down	NM_001164859	IL15_IL15	IL15	IL15
LOC100526061101200014235	-3.16508	-1.66224	3.16508	down	XM_003123338	LOC100526061	LOC100526061	IL15
CDHR4101200017268	-3.17789	-1.66807	3.17789	down	XM_003122569	CDHR4_CDHR4	CDHR4	CDHR4
LOC100525523101200012980	-3.20919	-1.68221	3.20919	down	XM_003125308	IFI44_IFI44	IFI44	IFI44
LOC100518186101200009971	-3.2291	-1.69113	3.2291	down	XM_003130378	LOC100518186	LOC100518186	LOC100737958
LOC100519738101200017633	-3.256	-1.7031	3.256	down	XM_003130318	LOC100519738	LOC100519738	LOC100068279
ISG12(A)101200001884	-3.3279	-1.73461	3.3279	down	NM_214135	ISG12(A)_ISG12(A)	ISG12(A)	ISG12
KCNE4101200018716	-3.33189	-1.73634	3.33189	down	XM_003124492	KCNE4_KCNE4	KCNE4	KCNE4
ZCWPW1101200009444	-3.48283	-1.80026	3.48283	down	XM_003130057	ZCWPW1	ZCWPW1	ZCWPW1
AREG101200002650	-3.5041	-1.80905	3.5041	down	XM_003128906	AREG_AREG	AREG	AREG
LOC100514753101200007869	-3.6222	-1.85687	3.6222	down	XM_003126049	UBE2L6_UBE2L6	UBE2L6	UBE2L6
SLC16A12101200005595	-3.65778	-1.87097	3.65778	down	XM_003127860	SLC16A12_SLC16A12	SLC16A12	SLC16A1
MX2101200000474	-3.67273	-1.87685	3.67273	down	XM_003129754	MX2	MX2	MX2
LOC100520698101200017583	-3.68842	-1.883	3.68842	down	XM_003131255	LOC100520698	LOC100520698	TNFSF10
PKR101200002593	-3.73034	-1.89931	3.73034	down	XM_003123872	PKR	PKR	EIF2AK2
LOC100513728101200010223	-3.74396	-1.90456	3.74396	down	XM_003129699	LOC100513728	LOC100513728	CLHC1
LRCH2101200003044	-3.75884	-1.91029	3.75884	down	XM_003133164	LRCH2_LRCH2	LRCH2	LRCH2
RNASEL101200000568	-3.79763	-1.9251	3.79763	down	XM_001929198	RNASEL	RNASEL	RNASEL
ZBP1101200000996	-3.8617	-1.94924	3.8617	down	XM_001925921	ZBP1_ZBP1	ZBP1	ZBP1
LOC100157244101200003657	-3.94631	-1.9805	3.94631	down	XM_001926448	LOC100157244	LOC100157244	DDX60
IFIH1101200000630	-4.35389	-2.1223	4.35389	down	XM_003121229	IFIH1	IFIH1	IFIH1
IFIT1101200005536	-4.45559	-2.15562	4.45559	down	NM_001007518	IFIT1	IFIT1	IFIT1
IFIT5101200003762	-4.46148	-2.15752	4.46148	down	NM_001123127	IFIT5	IFIT5	IFIT5
LOC100518694101200018201	-4.56565	-2.19082	4.56565	down	XM_003122703	LOC100518694_DNTT	LOC100518694	DNTT
LOC100521978101200013373	-4.64763	-2.2165	4.64763	down	XM_003129532	LOC100521978	LOC100521978	MUC21
LOC100521617101200009913	-4.77718	-2.25616	4.77718	down	XM_003132692	LOC100521617_MAL	LOC100521617	MAL
DHX58101200001890	-4.89001	-2.28984	4.89001	down	NM_001190232	DHX58_DHX58	DHX58	DHX58
LOC100518365101200009972	-4.98145	-2.31657	4.98145	down	XM_003130255	IL1RL2	IL1RL2	IL1RL2
LOC100517381101200006306	-5.18221	-2.37357	5.18221	down	XM_003127116	LOC100517381_SLC2A12	LOC100517381	SLC2A12
DDX60101200004794	-5.23551	-2.38833	5.23551	down	XM_003123832	DDX60	DDX60	DDX60
LOC100153113101200004605	-5.66834	-2.50293	5.66834	down	XM_001929480	LOC100153113	LOC100153113	FAM25A
IRG6101200002092	-5.96997	-2.57772	5.96997	down	XM_001925163	IRG6_IRG6	IRG6	RSAD2
C7H6orf15101200001020	-5.98041	-2.58025	5.98041	down	NM_213942	C7H6orf15	C7H6orf15	C7H6ORF15
GSTA2101200002125	-6.24561	-2.64284	6.24561	down	XM_003121620	GSTA2	GSTA2	GSTA1
LOC100157968101200010838	-6.26361	-2.647	6.26361	down	XM_001927711	LOC100157968_SPRR3	LOC100157968	SPRR1A
LOC100153620101200004511	-6.39813	-2.67765	6.39813	down	XM_003133479	LOC100153620	LOC100153620	KRT78
LGALS7101200001229	-6.56566	-2.71494	6.56566	down	NM_001159615	LGALS7_LGALS7	LGALS7	LGALS7
OASL101200000237	-6.65313	-2.73403	6.65313	down	XM_003126033	OASL_OASL	OASL	OASL
LOC100154837101200004500	-6.67076	-2.73785	6.67076	down	XM_001928077	LOC100154837	LOC100154837	KRT78
GSTA1101200002663	-7.24617	-2.85722	7.24617	down	XM_003135221	GSTA1	GSTA1	GSTA1
LOC100512661101200012230	-7.35259	-2.87825	7.35259	down	XM_003122533	LOC100512661	LOC100512661	CNFN
SPRP101200002512	-7.3914	-2.88585	7.3914	down	NM_001012956	SPRP_SPRP	SPRP	SPRP
LOC100516001101200009385	-7.53166	-2.91297	7.53166	down	XM_003128173	LOC100516001	LOC100516001	LOC100516001
LOC100512661101200012231	-7.59169	-2.92442	7.59169	down	XM_003122674	LOC100512661	LOC100512661	CNFN
IFIT2101200005502	-9.08196	-3.183	9.08196	down	XM_003129659	IFIT2_IFIT2	IFIT2	IFIT2
LOC396867101200002135	-10.0008	-3.32205	10.0008	down	XM_003123279	LOC396867	LOC396867	CSTA
LOC100515623101200016063	-10.329	-3.36863	10.329	down	XM_003126827	LOC100515623	LOC100515623	OLFM4
LOC100157114101200006152	-10.7659	-3.42839	10.7659	down	XM_001924951	LOC100157114	LOC100157114	SPRR1A
LOC100512160101200009174	-11.7564	-3.55538	11.7564	down	XM_003130357	SPINK5	SPINK5	SPINK5
LOC100519924101200017634	-12.4049	-3.63284	12.4049	down	XM_003130970	LOC100519924_TPRG1	LOC100519924	TPRG1
LOC396866101200002134	-13.9061	-3.79764	13.9061	down	XM_003122999	LOC396866	LOC396866	CSTA
LOC100519795101200016513	-14.5043	-3.85841	14.5043	down	XM_003130578	LOC100519795_KRT23	LOC100519795	KRT23
PHEROC101200000943	-16.5578	-4.04944	16.5578	down	XM_003124491	PHEROC_PHEROC	PHEROC	PHEROC
CLDN17101200001372	-18.2914	-4.1931	18.2914	down	NM_001164648	CLDN17_CLDN17	CLDN17	CLDN17
