# Supplementary material for: Head Start Immunity: Characterizing the Early Protection of C Strain Vaccine Against Subsequent Classical Swine Fever Virus Infection
Source: Front Immunol. 2019 Jul 23;10:1584. doi: 10.3389/fimmu.2019.01584 (PMC6663987; doi:10.3389/fimmu.2019.01584)
Supplement: Supplementary file 3 [file Table_3.xlsx]

## Sheet: Sheet1
Supplementary Table 3: Genes differentially expressed 10 days post vaccination (5 days post challenge)
SEQ_ID	FC ([IM] vs [Mock])	Log FC ([IM] vs [Mock])	FC (abs) ([IM] vs [Mock])	Regulation ([IM] vs [Mock])	ACCESSION	Column2	Gene Name	Summary Text Mining and Blast
EOMES101200017130	10.165	3.34554	10.165	up	XM_003124891	EOMES	EOMES	EOMES
DAPL1101200001675	7.68313	2.94169	7.68313	up	XM_003122962	DAPL1_DAPL1	DAPL1	DAPL1
IL21101200002689	7.09325	2.82645	7.09325	up	XM_003132384	IL21_IL21	IL21	IL21
GZMK101200001256	6.69192	2.74242	6.69192	up	XM_001925859	GZMK_GZMK	GZMK	GZMK
RGS5101200002630	6.65857	2.73521	6.65857	up	NM_001001266	RGS5_RGS5	RGS5	RGS5
LOC100516016101200012043	6.2794	2.65063	6.2794	up	XM_003133044	LOC100516016_CCL22	LOC100516016	CCL22
APITD1101200001948	5.93805	2.56999	5.93805	up	XM_001924669	APITD1_APITD1	APITD1	APITD1
LOC100512025101200006385	5.26013	2.3951	5.26013	up	XM_003128929	LOC100512025	LOC100512025	LOC100511846
PCDH15101200018174	5.05283	2.33709	5.05283	up	XM_003133147	PCDH15	PCDH15	PCDH15
LOC100153678101200003397	4.79277	2.26086	4.79277	up	XM_001928262	LOC100153678	LOC100153678	KLRG1
ABCA8101200016315	4.73086	2.2421	4.73086	up	XM_003130204	ABCA8	ABCA8	ABCA8
LOC100523628101200014873	4.33895	2.11735	4.33895	up	XM_003125230	LOC100523628_DYNC2H1	LOC100523628	DYNC2H1
LOC100521080101200009629	3.93961	1.97805	3.93961	up	XM_003132417	LOC100521080	LOC100521080	LOC100739592
CACNB4101200002026	3.72998	1.89917	3.72998	up	XM_003121652	CACNB4_CACNB4	CACNB4	CACNB4
LOC100512149101200020422	3.49962	1.8072	3.49962	up	XM_003127156	LOC100512149	LOC100512149	MBNL3
LOC100515278101200017617	-3.29762	-1.72142	3.29762	down	XM_003135396	LOC100515278	LOC100515278	EHHADH
HBEGF101200002573	-3.38009	-1.75706	3.38009	down	XM_001927288	HBEGF_HBEGF	HBEGF	HBEGF
CHI3L1101200000020	-3.46908	-1.79455	3.46908	down	NM_001104950	CHI3L1_CHI3L1	CHI3L1	CHI3L1
CD274101200000210	-3.54695	-1.82658	3.54695	down	NM_001170522	CD274_PDL1	CD274	CD274
SCNN1A101200002034	-3.55993	-1.83185	3.55993	down	NM_001129974	SCNN1A_SCNN1A	SCNN1A	SCNN1A
LOC100518001101200008811	-3.57877	-1.83947	3.57877	down	XM_003122215	LOC100518001_FAM169A	LOC100518001	FAM169A
LOC100520383101200011632	-3.58372	-1.84146	3.58372	down	XM_003123711	LOC100520383	LOC100520383	SCNN1A
LOC100512455101200007989	-3.6086	-1.85144	3.6086	down	XM_003133810	ABTB2_ABTB2	ABTB2	ABTB2
LOC100511198101200011829	-3.6341	-1.8616	3.6341	down	XM_003121556	LOC100511198	LOC100511198	LIN7A
LOC100522285101200018898	-3.70547	-1.88966	3.70547	down	XM_003124391	LOC100522285	LOC100522285	TP53BP2
LIPC101200001259	-3.70612	-1.88991	3.70612	down	XM_003124069	LIPC_LIPC	LIPC	LIPC
ADAMTS1101200001293	-3.73958	-1.90287	3.73958	down	XM_001925226	ADAMTS1_ADAMTS1	ADAMTS1	ADAMTS1
LOC100519778101200011747	-3.80881	-1.92934	3.80881	down	XM_003126197	LOC100519778	LOC100519778	ALDH1L2
MORC3101200017812	-3.86434	-1.95022	3.86434	down	XM_003132753	MORC3_MORC3	MORC3	MORC3
PARP12101200019652	-3.86923	-1.95205	3.86923	down	XM_003123805	PARP12_PARP12	PARP12	PARP12
AXL101200001031	-3.86976	-1.95224	3.86976	down	XM_003132295	AXL	AXL	AXL
LOC100519665101200013451	-3.87905	-1.9557	3.87905	down	XM_003130707	LOC100519665	LOC100519665	TREM-1
LOC100518814101200006534	-3.89397	-1.96124	3.89397	down	XM_003121503	LOC100518814	LOC100518814	LOC100518814
MASP1101200001631	-3.91494	-1.96899	3.91494	down	XM_003123866	MASP1_MASP1	MASP1	MASP1
LOC100514068101200016285	-3.93618	-1.9768	3.93618	down	XM_003122953	LOC100514068	LOC100514068	LOC100514068
BST2101200001409	-3.93948	-1.97801	3.93948	down	XM_003123962	BST2	BST2	BST2
OAS2101200000243	-3.9425	-1.97911	3.9425	down	XM_003125987	OAS2_OAS2	OAS2	OAS2
PTPRO101200011538	-3.95404	-1.98333	3.95404	down	XM_003126835	PTPRO_PTPRO	PTPRO	PTPRO
LOC100514820101200008067	-3.96054	-1.9857	3.96054	down	XM_003125329	PLEKHA7_PLEKHA7	PLEKHA7	PLEKHA7
LOC100518754101200017513	-4.03699	-2.01328	4.03699	down	XM_003134439	LOC100518754	LOC100518754	LOC100518754
CHRM3101200000880	-4.0393	-2.0141	4.0393	down	XM_003126529	CHRM3	CHRM3	CHRM3
LOC100523329101200015847	-4.05358	-2.0192	4.05358	down	XM_003123205	LOC100523329	LOC100523329	DDX25
AFGF101200009107	-4.14467	-2.05126	4.14467	down	XM_003134655	AFGF_FGF1	AFGF	ACIDIC
SLA_7101200002044	-4.19386	-2.06828	4.19386	down	XM_003133330	NA	NA	SLA6
LOC100518745101200015439	-4.21815	-2.07661	4.21815	down	XM_003131996	LOC100518745	LOC100518745	LOC100518745
LOC100518083101200014386	-4.26417	-2.09226	4.26417	down	XM_003133345	LOC100518083_HERC5	LOC100518083	HERC5
LOC100522558101200014036	-4.28828	-2.1004	4.28828	down	XM_003128521	LOC100522558	LOC100522558	LNX1
F13A1101200004792	-4.30599	-2.10634	4.30599	down	XM_003133120	F13A1_F13A1	F13A1	F13A1
CASP1101200002436	-4.30985	-2.10764	4.30985	down	XM_001927238	CASP1_CASP1	CASP1	CASP1
LOC100512846101200013996	-4.3128	-2.10863	4.3128	down	XM_003134742	LOC100512846_CHRNA9	LOC100512846	CHRNA9
HK3101200008762	-4.33623	-2.11644	4.33623	down	NM_001144841	HK3_HK3	HK3	HK3
LOC100156873101200004854	-4.33642	-2.11651	4.33642	down	XM_001929331	LOC100156873_FAM46A	LOC100156873	FAM46A
SLA_2101200000799	-4.33816	-2.11708	4.33816	down	NM_001193448	NA	NA	SLA-DOA
LOC100517204101200019796	-4.35119	-2.12141	4.35119	down	XM_003135515	LOC100517204_TFEC	LOC100517204	TFEC
GDAP1101200004439	-4.35816	-2.12372	4.35816	down	NM_213955	GDAP1_GDAP1	GDAP1	GDAP1
LOC100514248101200016286	-4.38855	-2.13374	4.38855	down	XM_003125796	LOC100514248	LOC100514248	CD300C
HSP70101200000909	-4.45209	-2.15448	4.45209	down	NM_001032388	HSP70	HSP70	HSP70
LOC100525099101200008707	-4.52435	-2.17771	4.52435	down	XM_003125585	LOC100525099	LOC100525099	LOC100525099
GMPR101200005792	-4.54882	-2.18549	4.54882	down	XM_001929318	GMPR_GMPR	GMPR	GMPR
SLC6A14101200001482	-4.57054	-2.19236	4.57054	down	XM_003124041	SLC6A14_SLC6A14	SLC6A14	SLC6A12
SIGLEC_1101200002620	-4.6124	-2.20552	4.6124	down	XM_001928969	NA	NA	SIDT2
LOC100520459101200017689	-4.62353	-2.209	4.62353	down	XM_003125353	LOC100520459	LOC100520459	DTX3L
LOC100513619101200016211	-4.69835	-2.23215	4.69835	down	XM_003130426	LOC100513619	LOC100513619	RNF213
TRIM26101200000989	-4.71034	-2.23583	4.71034	down	XM_001929448	TRIM26_TRIM26	TRIM26	TRIM26
SULT2A1101200000267	-4.71133	-2.23613	4.71133	down	XM_001925501	SULT2A1_SULT2A1	SULT2A1	SULT2A1
LOC100511962101200018423	-4.74699	-2.24701	4.74699	down	XM_003132661	LOC100511962	LOC100511962	NRG1
IRF7101200000486	-4.77765	-2.2563	4.77765	down	NM_214340	IRF7_IRF7	IRF7	IRF7
CTSZ101200000886	-4.82005	-2.26905	4.82005	down	XM_001926004	CTSZ_CTSZ	CTSZ	CTSZ
LOC100519255101200011408	-4.83857	-2.27458	4.83857	down	XM_003128068	LOC100519255	LOC100519255	LRP1
LOC100156210101200004752	-4.91172	-2.29623	4.91172	down	XM_001927429	LOC100156210	LOC100156210	ETV7
CDHR4101200017268	-4.94701	-2.30656	4.94701	down	XM_003122569	CDHR4_CDHR4	CDHR4	CDHR4
LOC100513756101200017148	-4.97415	-2.31445	4.97415	down	XM_003132942	LOC100513756	LOC100513756	TRANK1
LOC100522583101200019820	-4.98435	-2.31741	4.98435	down	XM_003133975	LOC100522583	LOC100522583	LOC100738052
RANBP3L101200018936	-5.0207	-2.32789	5.0207	down	XM_003124624	RANBP3L_RANBP3L	RANBP3L	RANBP3L
LOC100519648101200009400	-5.06791	-2.34139	5.06791	down	XM_003125733	LOC100519648_AZGP1	LOC100519648	AZGP1
LOC100155930101200005787	-5.0813	-2.3452	5.0813	down	XM_003133051	LOC100155930	LOC100155930	ANXA8
LOC100516027101200014194	-5.11069	-2.35352	5.11069	down	XM_003121904	LOC100516027	LOC100516027	SFRP2
GZMB101200001255	-5.11533	-2.35483	5.11533	down	XM_003131502	GZMB_GZMB	GZMB	GZMB
TLR3101200000502	-5.20143	-2.37891	5.20143	down	NM_001123188	TLR3_TLR3	TLR3	TLR3
LOC100154019101200005986	-5.20331	-2.37943	5.20331	down	XM_001928409	LOC100154019	LOC100154019	CD5L
LOC100516879101200018199	-5.21455	-2.38254	5.21455	down	XM_003129845	LOC100516879	LOC100516879	CYP2C91
LBP101200001009	-5.23759	-2.3889	5.23759	down	XM_003126407	LBP_LBP	LBP	LBP
LOC100517204101200019795	-5.24644	-2.39134	5.24644	down	XM_003121789	LOC100517204_TFEC	LOC100517204	TFEC
LOC100513560101200015236	-5.25403	-2.39343	5.25403	down	XM_003134466	LOC100513560	LOC100513560	ETV1
LOC100521343101200018952	-5.29103	-2.40355	5.29103	down	XM_003124671	LOC100521343	LOC100521343	MROH2B
SOCS3101200000976	-5.30498	-2.40735	5.30498	down	XM_003128910	SOCS3	SOCS3	SOCS3
LOC100512054101200012506	-5.39887	-2.43266	5.39887	down	XM_003122673	LOC100512054	LOC100512054	LOC100511639
LOC100154586101200003659	-5.419	-2.43803	5.419	down	XM_001925287	LOC100154586	LOC100154586	ALOX5
LOC100517194101200017885	-5.47886	-2.45388	5.47886	down	XM_003132460	LOC100517194	LOC100517194	LOC100517194
MX2101200000474	-5.48129	-2.45452	5.48129	down	XM_003129754	MX2	MX2	MX2
LOC100522045101200019151	-5.50601	-2.46101	5.50601	down	XM_003127197	LOC100522045_HAVCR2	LOC100522045	HAVCR2
LOC100524516101200015464	-5.51175	-2.46251	5.51175	down	XM_003131337	LOC100524516	LOC100524516	ATF3
POPDC3101200001277	-5.57835	-2.47984	5.57835	down	NM_001011506	POPDC3_POPDC3	POPDC3	POPDC3
IFIT1101200005536	-5.65893	-2.50053	5.65893	down	NM_001007518	IFIT1	IFIT1	IFIT1
LOC100523465101200016670	-5.7157	-2.51493	5.7157	down	XM_003123725	LOC100523465_TMEM100	LOC100523465	TMEM100
LOC100513118101200018790	-5.71935	-2.51585	5.71935	down	XM_003123816	LOC100513118	LOC100513118	LOC100739248
LOC100517927101200007279	-5.77613	-2.5301	5.77613	down	XM_003134357	LOC100517927_STXBP1	LOC100517927	STXBP1
LOC100515963101200016013	-5.85372	-2.54935	5.85372	down	XM_003134889	LOC100515963	LOC100515963	LOC100515963
SLC16A12101200005595	-5.96926	-2.57755	5.96926	down	XM_003127860	SLC16A12_SLC16A12	SLC16A12	SLC16A1
DDX58101200002079	-6.09307	-2.60717	6.09307	down	NM_213920	DDX58_DDX58	DDX58	DDX58
LOC100157244101200003657	-6.09371	-2.60732	6.09371	down	XM_001926448	LOC100157244	LOC100157244	DDX60
LOC100517326101200007807	-6.41838	-2.68221	6.41838	down	XM_003132518	LOC100517326_FAM111B	LOC100517326	FAM111B
LOC100152503101200005876	-6.42824	-2.68442	6.42824	down	XM_001928892	LOC100152503	LOC100152503	ABCD4
FCN1101200002434	-6.55055	-2.71162	6.55055	down	XM_003131189	FCN1_FCN1	FCN1	FCN1
ISG15101200001042	-6.58366	-2.71889	6.58366	down	NM_001146128	ISG15_ISG15	ISG15	ISG15
IL6101200002673	-6.78789	-2.76296	6.78789	down	NM_214003	IL6_IL6	IL6	IL6
LOC100520698101200017583	-6.80567	-2.76674	6.80567	down	XM_003131255	LOC100520698	LOC100520698	TNFSF10
LOC100519342101200019351	-6.81628	-2.76898	6.81628	down	XM_003130867	LOC100519342	LOC100519342	RNF24
MX1101200002336	-6.87679	-2.78174	6.87679	down	XM_003129753	MX1_MX1	MX1	MX1
LOC100514451101200008987	-6.96918	-2.80099	6.96918	down	XM_003121457	LOC100514451	LOC100514451	LOC100514826
LOC100153103101200005164	-7.14731	-2.8374	7.14731	down	XM_001926217	LOC100153103	LOC100153103	PPP4R4
ISG12(A)101200001884	-7.26141	-2.86025	7.26141	down	NM_214135	ISG12(A)_ISG12(A)	ISG12(A)	ISG12
LOC100154419101200003027	-7.27399	-2.86275	7.27399	down	XM_003126527	LOC100154419_XKR9	LOC100154419	XKR9
VNN3101200003484	-7.34732	-2.87722	7.34732	down	XM_001924628	VNN3_VNN3	VNN3	VNN3
LOC100037944101200004155	-7.36759	-2.88119	7.36759	down	XM_001928574	LOC100037944	LOC100037944	CHI3L2
IFIT3101200001928	-7.41516	-2.89048	7.41516	down	NM_213766	IFIT3_IFIT3	IFIT3	IFIT3
PLUNC101200000132	-7.45363	-2.89794	7.45363	down	XM_003128712	BPIFA1_BPIFA1	BPIFA1	BPIFA1
PLET101200002020	-7.55358	-2.91716	7.55358	down	XM_003124148	PLET	PLET	PLET
LOC100155508101200003821	-7.57602	-2.92144	7.57602	down	XM_001927906	LOC100155508	LOC100155508	PPP4R4
LOC100522086101200014150	-7.61823	-2.92946	7.61823	down	XM_003123262	LOC100522086	LOC100522086	ART3
LOC100522086101200014149	-7.63716	-2.93304	7.63716	down	XM_003122916	LOC100522086	LOC100522086	ART3
DDX60101200004794	-7.87326	-2.97696	7.87326	down	XM_003123832	DDX60	DDX60	DDX60
LOC100157995101200004456	-7.91566	-2.98471	7.91566	down	XM_001928550	LOC100157995_NT5E	LOC100157995	CD73
LOC100525523101200012980	-8.80944	-3.13905	8.80944	down	XM_003125308	IFI44_IFI44	IFI44	IFI44
IFIT5101200003762	-9.13898	-3.19203	9.13898	down	NM_001123127	IFIT5	IFIT5	IFIT5
LOC100153761101200004844	-9.19055	-3.20015	9.19055	down	XM_001928061	CD101_CD101	CD101	CD101
LOC100511472101200016811	-9.46287	-3.24228	9.46287	down	XM_003133805	LOC100511472	LOC100511472	LOC100511472
IRG6101200002092	-9.75523	-3.28618	9.75523	down	XM_001925163	IRG6_IRG6	IRG6	RSAD2
OAS1101200002577	-10.5558	-3.39996	10.5558	down	XM_003125714	OAS1	OAS1	OAS1
LOC100518694101200018201	-11.0337	-3.46385	11.0337	down	XM_003122703	LOC100518694_DNTT	LOC100518694	DNTT
LOC100525838101200017958	-11.3796	-3.50838	11.3796	down	XM_003133480	LOC100525838	LOC100525838	LOC102162278
DHX58101200001890	-12.3228	-3.62326	12.3228	down	NM_001190232	DHX58_DHX58	DHX58	DHX58
IRG1101200016087	-13.6168	-3.76731	13.6168	down	NM_214205	IRG1_IRG1	IRG1	IRG1
LOC100511550101200008267	-15.8091	-3.98268	15.8091	down	XM_003122600	LOC100511550	LOC100511550	LOC101694291
LOC100514753101200007869	-17.7223	-4.1475	17.7223	down	XM_003126049	UBE2L6_UBE2L6	UBE2L6	UBE2L6
FCGR1A101200000257	-17.7688	-4.15128	17.7688	down	NM_213806	FCGR1A_FCGR1A	FCGR1A	CD64
LOC100512690101200019504	-18.7916	-4.23202	18.7916	down	XM_003129362	LOC100512690	LOC100512690	SLPI
USP18101200002101	-19.4032	-4.27823	19.4032	down	NM_001044553	USP18_USP18	USP18	USP18
CXCL11101200001064	-23.4883	-4.55387	23.4883	down	NM_001110430	CXCL11_CXCL11	CXCL11
OASL101200000237	-27.5613	-4.78457	27.5613	down	XM_003126033	OASL_OASL	OASL
SLPI101200002145	-29.7697	-4.89577	29.7697	down	XM_003129879	SLPI_SLPI	SLPI
IFIT2101200005502	-52.8479	-5.72377	52.8479	down	XM_003129659	IFIT2_IFIT2	IFIT2
